# Supplementary material for: Unveiling the double-peak structure of quantum oscillations in the specific heat
Source: Nat Commun. 2023 Nov 8;14:7006. doi: 10.1038/s41467-023-42730-4 (PMC10632398; doi:10.1038/s41467-023-42730-4)
Supplement: Supplementary file 3 — Source Data [file 41467_2023_42730_MOESM3_ESM.xlsx]

## Sheet: Figure 1a
Figure 1a
	MCE data	B	1/T
		1.80135	1.39586
		1.80375	1.39574
		1.80615	1.39583
		1.80855	1.39585
		1.81095	1.39569
		1.81335	1.39559
		1.81575	1.39556
		1.81815	1.3956
		1.82055	1.3956
		1.82295	1.39553
		1.82536	1.39536
		1.82776	1.39535
		1.83016	1.39538
		1.83256	1.39522
		1.83496	1.395
		1.83736	1.39493
		1.83976	1.39496
		1.84216	1.39492
		1.84456	1.3948
		1.84696	1.39458
		1.84936	1.39447
		1.85176	1.39436
		1.85416	1.39434
		1.85656	1.39448
		1.85896	1.39441
		1.86136	1.3943
		1.86376	1.39416
		1.86616	1.39411
		1.86856	1.39407
		1.87096	1.39406
		1.87336	1.39397
		1.87577	1.3939
		1.87817	1.39391
		1.88057	1.394
		1.88297	1.394
		1.88537	1.3939
		1.88777	1.39382
		1.89017	1.39395
		1.89257	1.39403
		1.89497	1.39411
		1.89737	1.3942
		1.89977	1.39431
		1.90217	1.39434
		1.90457	1.3945
		1.90697	1.3945
		1.90937	1.3946
		1.91177	1.39471
		1.91417	1.39484
		1.91657	1.39496
		1.91897	1.39524
		1.92137	1.39538
		1.92377	1.39558
		1.92618	1.39572
		1.92858	1.39601
		1.93098	1.39635
		1.93338	1.39689
		1.93578	1.39725
		1.93818	1.39761
		1.94058	1.39808
		1.94298	1.39857
		1.94538	1.3992
		1.94778	1.40001
		1.95018	1.40081
		1.95258	1.40153
		1.95498	1.40248
		1.95738	1.40361
		1.95978	1.40494
		1.96218	1.40635
		1.96458	1.40786
		1.96698	1.40946
		1.96938	1.41115
		1.97178	1.4131
		1.97418	1.41515
		1.97659	1.41724
		1.97899	1.41941
		1.98139	1.42168
		1.98379	1.42408
		1.98619	1.42665
		1.98859	1.42917
		1.99099	1.4318
		1.99339	1.43456
		1.99579	1.43736
		1.99819	1.4402
		2.00059	1.4431
		2.00299	1.44588
		2.00539	1.44871
		2.00779	1.4516
		2.01019	1.45444
		2.01259	1.45716
		2.01499	1.45973
		2.01739	1.46234
		2.01979	1.46485
		2.02219	1.46711
		2.02459	1.46917
		2.027	1.47089
		2.0294	1.47256
		2.0318	1.47414
		2.0342	1.47545
		2.0366	1.47635
		2.039	1.47695
		2.0414	1.47738
		2.0438	1.47751
		2.0462	1.47735
		2.0486	1.47705
		2.051	1.4764
		2.0534	1.47556
		2.0558	1.4744
		2.0582	1.47312
		2.0606	1.47165
		2.063	1.46988
		2.0654	1.46793
		2.0678	1.46583
		2.0702	1.46363
		2.0726	1.46142
		2.07501	1.459
		2.07741	1.45645
		2.07981	1.45371
		2.08221	1.45104
		2.08461	1.44841
		2.08701	1.44576
		2.08941	1.44326
		2.09181	1.44075
		2.09421	1.4383
		2.09661	1.43593
		2.09901	1.4336
		2.10141	1.43136
		2.10381	1.4292
		2.10621	1.42718
		2.10861	1.42529
		2.11101	1.42346
		2.11341	1.42175
		2.11581	1.42027
		2.11821	1.41882
		2.12061	1.41742
		2.12301	1.41623
		2.12542	1.41515
		2.12782	1.41426
		2.13022	1.41347
		2.13262	1.41268
		2.13502	1.41202
		2.13742	1.41156
		2.13982	1.41135
		2.14222	1.41127
		2.14462	1.4112
		2.14702	1.41097
		2.14942	1.41083
		2.15182	1.41088
		2.15422	1.41089
		2.15662	1.41101
		2.15902	1.41107
		2.16142	1.41116
		2.16382	1.4112
		2.16622	1.41122
		2.16862	1.41134
		2.17102	1.41142
		2.17342	1.41158
		2.17583	1.41164
		2.17823	1.4116
		2.18063	1.4116
		2.18303	1.41169
		2.18543	1.4118
		2.18783	1.41189
		2.19023	1.41208
		2.19263	1.41224
		2.19503	1.41231
		2.19743	1.41227
		2.19983	1.41236
		2.20223	1.41245
		2.20463	1.41259
		2.20703	1.41267
		2.20943	1.41279
		2.21183	1.41285
		2.21423	1.41284
		2.21663	1.41289
		2.21903	1.41291
		2.22143	1.41296
		2.22383	1.41302
		2.22624	1.41311
		2.22864	1.41325
		2.23104	1.41339
		2.23344	1.41353
		2.23584	1.41348
		2.23824	1.41352
		2.24064	1.41355
		2.24304	1.41357
		2.24544	1.41366
		2.24784	1.41372
		2.25024	1.41387
		2.25264	1.41383
		2.25504	1.41387
		2.25744	1.41398
		2.25984	1.41408
		2.26224	1.41415
		2.26464	1.41418
		2.26704	1.41409
		2.26944	1.41396
		2.27184	1.41401
		2.27424	1.41403
		2.27665	1.41403
		2.27905	1.41408
		2.28145	1.41422
		2.28385	1.4142
		2.28625	1.41412
		2.28865	1.41402
		2.29105	1.41391
		2.29345	1.41398
		2.29585	1.41411
		2.29825	1.41409
		2.30065	1.41414
		2.30305	1.41408
		2.30545	1.41407
		2.30785	1.41405
		2.31025	1.41402
		2.31265	1.41407
		2.31505	1.41414
		2.31745	1.41428
		2.31985	1.41432
		2.32225	1.41433
		2.32465	1.41434
		2.32706	1.4143
		2.32946	1.41434
		2.33186	1.4145
		2.33426	1.41462
		2.33666	1.4146
		2.33906	1.41457
		2.34146	1.41446
		2.34386	1.41456
		2.34626	1.41456
		2.34866	1.41458
		2.35106	1.41455
		2.35346	1.41455
		2.35586	1.41454
		2.35826	1.41452
		2.36066	1.41463
		2.36306	1.41465
		2.36546	1.41467
		2.36786	1.41479
		2.37026	1.41482
		2.37266	1.41482
		2.37507	1.41484
		2.37747	1.41485
		2.37987	1.4148
		2.38227	1.41471
		2.38467	1.4147
		2.38707	1.4147
		2.38947	1.41465
		2.39187	1.41474
		2.39427	1.41482
		2.39667	1.41474
		2.39907	1.41472
		2.40147	1.41466
		2.40387	1.41456
		2.40627	1.41454
		2.40867	1.4145
		2.41107	1.41449
		2.41347	1.41457
		2.41587	1.4146
		2.41827	1.41455
		2.42067	1.41446
		2.42307	1.4145
		2.42548	1.41455
		2.42788	1.41452
		2.43028	1.41465
		2.43268	1.41472
		2.43508	1.4147
		2.43748	1.4148
		2.43988	1.41483
		2.44228	1.41469
		2.44468	1.4145
		2.44708	1.41442
		2.44948	1.41441
		2.45188	1.41449
		2.45428	1.41455
		2.45668	1.41461
		2.45908	1.41459
		2.46148	1.41443
		2.46388	1.41425
		2.46628	1.41417
		2.46868	1.41427
		2.47108	1.41433
		2.47348	1.41448
		2.47589	1.41458
		2.47829	1.41451
		2.48069	1.41451
		2.48309	1.41437
		2.48549	1.41442
		2.48789	1.41449
		2.49029	1.41455
		2.49269	1.41467
		2.49509	1.41472
		2.49749	1.41474
		2.49989	1.41472
		2.50229	1.41468
		2.50469	1.41471
		2.50709	1.41467
		2.50949	1.41479
		2.51189	1.41488
		2.51429	1.41479
		2.51669	1.41483
		2.51909	1.41489
		2.52149	1.41482
		2.52389	1.41477
		2.5263	1.41478
		2.5287	1.41493
		2.5311	1.41499
		2.5335	1.41511
		2.5359	1.4153
		2.5383	1.41524
		2.5407	1.41508
		2.5431	1.41503
		2.5455	1.41507
		2.5479	1.41513
		2.5503	1.41522
		2.5527	1.41522
		2.5551	1.4152
		2.5575	1.41522
		2.5599	1.41516
		2.5623	1.41519
		2.5647	1.41521
		2.5671	1.41533
		2.5695	1.41547
		2.5719	1.41542
		2.5743	1.41544
		2.57671	1.41535
		2.57911	1.41531
		2.58151	1.41531
		2.58391	1.41511
		2.58631	1.41509
		2.58871	1.41507
		2.59111	1.41519
		2.59351	1.41521
		2.59591	1.41527
		2.59831	1.41518
		2.60071	1.41516
		2.60311	1.41509
		2.60551	1.41503
		2.60791	1.41502
		2.61031	1.41508
		2.61271	1.41514
		2.61511	1.41506
		2.61751	1.41514
		2.61991	1.41513
		2.62231	1.41515
		2.62471	1.41512
		2.62712	1.41498
		2.62952	1.41503
		2.63192	1.41491
		2.63432	1.41489
		2.63672	1.41478
		2.63912	1.41466
		2.64152	1.41461
		2.64392	1.41453
		2.64632	1.41445
		2.64872	1.4144
		2.65112	1.4143
		2.65352	1.41427
		2.65592	1.41411
		2.65832	1.41406
		2.66072	1.41401
		2.66312	1.4139
		2.66552	1.41376
		2.66792	1.4137
		2.67032	1.41374
		2.67272	1.41361
		2.67513	1.41344
		2.67753	1.41332
		2.67993	1.4131
		2.68233	1.41285
		2.68473	1.41274
		2.68713	1.41268
		2.68953	1.41271
		2.69193	1.41266
		2.69433	1.41265
		2.69673	1.41252
		2.69913	1.41236
		2.70153	1.41213
		2.70393	1.41197
		2.70633	1.41195
		2.70873	1.4119
		2.71113	1.41187
		2.71353	1.41175
		2.71593	1.41158
		2.71833	1.41159
		2.72073	1.41143
		2.72313	1.41132
		2.72554	1.41121
		2.72794	1.41116
		2.73034	1.41112
		2.73274	1.41103
		2.73514	1.41097
		2.73754	1.41089
		2.73994	1.41086
		2.74234	1.4108
		2.74474	1.41072
		2.74714	1.4106
		2.74954	1.41057
		2.75194	1.41054
		2.75434	1.41059
		2.75674	1.41053
		2.75914	1.41046
		2.76154	1.41043
		2.76394	1.41035
		2.76634	1.41028
		2.76874	1.41012
		2.77114	1.40992
		2.77354	1.4098
		2.77595	1.4096
		2.77835	1.4096
		2.78075	1.40959
		2.78315	1.40966
		2.78555	1.40967
		2.78795	1.4097
		2.79035	1.40965
		2.79275	1.40958
		2.79515	1.40952
		2.79755	1.40945
		2.79995	1.4094
		2.80235	1.40942
		2.80475	1.40941
		2.80715	1.40944
		2.80955	1.40945
		2.81195	1.40945
		2.81435	1.40944
		2.81675	1.40934
		2.81915	1.40941
		2.82155	1.40953
		2.82395	1.40956
		2.82636	1.40964
		2.82876	1.40964
		2.83116	1.40967
		2.83356	1.40966
		2.83596	1.40966
		2.83836	1.40962
		2.84076	1.40954
		2.84316	1.40952
		2.84556	1.40958
		2.84796	1.4097
		2.85036	1.40967
		2.85276	1.4096
		2.85516	1.40958
		2.85756	1.40955
		2.85996	1.40968
		2.86236	1.40977
		2.86476	1.40976
		2.86716	1.40983
		2.86956	1.40987
		2.87196	1.40985
		2.87436	1.40965
		2.87677	1.40971
		2.87917	1.40967
		2.88157	1.40975
		2.88397	1.4098
		2.88637	1.40995
		2.88877	1.41004
		2.89117	1.41005
		2.89357	1.41009
		2.89597	1.41002
		2.89837	1.41004
		2.90077	1.40993
		2.90317	1.40998
		2.90557	1.41004
		2.90797	1.41008
		2.91037	1.41015
		2.91277	1.41019
		2.91517	1.41025
		2.91757	1.41046
		2.91997	1.41068
		2.92237	1.41093
		2.92477	1.41113
		2.92718	1.41125
		2.92958	1.41136
		2.93198	1.41153
		2.93438	1.41159
		2.93678	1.41179
		2.93918	1.41203
		2.94158	1.41239
		2.94398	1.4128
		2.94638	1.41315
		2.94878	1.41352
		2.95118	1.41389
		2.95358	1.41429
		2.95598	1.41467
		2.95838	1.4151
		2.96078	1.4156
		2.96318	1.4161
		2.96558	1.41674
		2.96798	1.41731
		2.97038	1.4179
		2.97278	1.41854
		2.97519	1.41919
		2.97759	1.41986
		2.97999	1.42048
		2.98239	1.42108
		2.98479	1.4218
		2.98719	1.42249
		2.98959	1.42324
		2.99199	1.42403
		2.99439	1.42493
		2.99679	1.42591
		2.99919	1.42681
		3.00159	1.42783
		3.00399	1.4288
		3.00639	1.42969
		3.00879	1.43053
		3.01119	1.43151
		3.01359	1.43252
		3.01599	1.43357
		3.01839	1.43467
		3.02079	1.4359
		3.02319	1.43702
		3.0256	1.43812
		3.028	1.43917
		3.0304	1.44012
		3.0328	1.44097
		3.0352	1.44178
		3.0376	1.44266
		3.04	1.44342
		3.0424	1.44429
		3.0448	1.44505
		3.0472	1.4459
		3.0496	1.44658
		3.052	1.44734
		3.0544	1.44794
		3.0568	1.44847
		3.0592	1.44893
		3.0616	1.44934
		3.064	1.44968
		3.0664	1.44994
		3.0688	1.45019
		3.0712	1.45039
		3.0736	1.45052
		3.07601	1.4507
		3.07841	1.45082
		3.08081	1.451
		3.08321	1.45111
		3.08561	1.45117
		3.08801	1.45119
		3.09041	1.45106
		3.09281	1.45105
		3.09521	1.45088
		3.09761	1.45079
		3.10001	1.45066
		3.10241	1.45059
		3.10481	1.45055
		3.10721	1.45051
		3.10961	1.45054
		3.11201	1.45036
		3.11441	1.45026
		3.11681	1.45016
		3.11921	1.45003
		3.12161	1.44993
		3.12401	1.44975
		3.12642	1.44972
		3.12882	1.44965
		3.13122	1.44955
		3.13362	1.44946
		3.13602	1.44932
		3.13842	1.44918
		3.14082	1.44891
		3.14322	1.4486
		3.14562	1.44836
		3.14802	1.44801
		3.15042	1.4477
		3.15282	1.44731
		3.15522	1.44694
		3.15762	1.44646
		3.16002	1.44576
		3.16242	1.44512
		3.16482	1.44434
		3.16722	1.44353
		3.16962	1.44274
		3.17202	1.44197
		3.17442	1.44091
		3.17683	1.43986
		3.17923	1.43874
		3.18163	1.43764
		3.18403	1.43636
		3.18643	1.43512
		3.18883	1.43378
		3.19123	1.43244
		3.19363	1.43108
		3.19603	1.42994
		3.19843	1.42851
		3.20083	1.42727
		3.20323	1.42597
		3.20563	1.42464
		3.20803	1.42339
		3.21043	1.4222
		3.21283	1.42102
		3.21523	1.41994
		3.21763	1.41885
		3.22003	1.41788
		3.22243	1.41685
		3.22483	1.41593
		3.22724	1.41491
		3.22964	1.41406
		3.23204	1.4133
		3.23444	1.41261
		3.23684	1.41211
		3.23924	1.41158
		3.24164	1.41124
		3.24404	1.41094
		3.24644	1.41063
		3.24884	1.41042
		3.25124	1.4103
		3.25364	1.4101
		3.25604	1.40992
		3.25844	1.40993
		3.26084	1.40989
		3.26324	1.41001
		3.26564	1.41014
		3.26804	1.41035
		3.27044	1.41058
		3.27284	1.41074
		3.27525	1.411
		3.27765	1.41123
		3.28005	1.41152
		3.28245	1.41184
		3.28485	1.41211
		3.28725	1.41238
		3.28965	1.41265
		3.29205	1.4129
		3.29445	1.41314
		3.29685	1.41339
		3.29925	1.41369
		3.30165	1.41403
		3.30405	1.41426
		3.30645	1.41459
		3.30885	1.41491
		3.31125	1.41525
		3.31365	1.41554
		3.31605	1.41565
		3.31845	1.41571
		3.32085	1.41587
		3.32325	1.416
		3.32566	1.41614
		3.32806	1.41628
		3.33046	1.41657
		3.33286	1.41684
		3.33526	1.41726
		3.33766	1.4176
		3.34006	1.4179
		3.34246	1.41817
		3.34486	1.41853
		3.34726	1.41882
		3.34966	1.41914
		3.35206	1.41947
		3.35446	1.41989
		3.35686	1.42017
		3.35926	1.42061
		3.36166	1.42096
		3.36406	1.42138
		3.36646	1.42177
		3.36886	1.42224
		3.37126	1.42268
		3.37366	1.42328
		3.37607	1.42381
		3.37847	1.42434
		3.38087	1.42482
		3.38327	1.42529
		3.38567	1.42577
		3.38807	1.42627
		3.39047	1.42675
		3.39287	1.42724
		3.39527	1.42782
		3.39767	1.42835
		3.40007	1.42904
		3.40247	1.42972
		3.40487	1.43036
		3.40727	1.43105
		3.40967	1.43177
		3.41207	1.43252
		3.41447	1.43329
		3.41687	1.43397
		3.41927	1.43464
		3.42167	1.43532
		3.42407	1.43597
		3.42648	1.43668
		3.42888	1.43734
		3.43128	1.438
		3.43368	1.43873
		3.43608	1.43949
		3.43848	1.44035
		3.44088	1.44122
		3.44328	1.44212
		3.44568	1.44297
		3.44808	1.4437
		3.45048	1.44449
		3.45288	1.44529
		3.45528	1.446
		3.45768	1.44665
		3.46008	1.44729
		3.46248	1.44804
		3.46488	1.4487
		3.46728	1.44948
		3.46968	1.45039
		3.47208	1.45128
		3.47448	1.45217
		3.47689	1.45294
		3.47929	1.45384
		3.48169	1.4546
		3.48409	1.4554
		3.48649	1.45626
		3.48889	1.45702
		3.49129	1.45794
		3.49369	1.45871
		3.49609	1.45947
		3.49849	1.4603
		3.50089	1.46107
		3.50329	1.46189
		3.50569	1.46265
		3.50809	1.46337
		3.51049	1.46406
		3.51289	1.4648
		3.51529	1.46557
		3.51769	1.46629
		3.52009	1.46699
		3.52249	1.4676
		3.52489	1.46823
		3.5273	1.4688
		3.5297	1.46943
		3.5321	1.47002
		3.5345	1.47069
		3.5369	1.47124
		3.5393	1.4719
		3.5417	1.47249
		3.5441	1.47304
		3.5465	1.47354
		3.5489	1.47414
		3.5513	1.47472
		3.5537	1.4752
		3.5561	1.47571
		3.5585	1.47609
		3.5609	1.4764
		3.5633	1.47674
		3.5657	1.47704
		3.5681	1.47739
		3.5705	1.47766
		3.5729	1.47779
		3.57531	1.47798
		3.57771	1.47819
		3.58011	1.47841
		3.58251	1.47868
		3.58491	1.47879
		3.58731	1.47891
		3.58971	1.47895
		3.59211	1.4789
		3.59451	1.47881
		3.59691	1.47869
		3.59931	1.47862
		3.60171	1.47847
		3.60411	1.47833
		3.60651	1.47828
		3.60891	1.47798
		3.61131	1.47771
		3.61371	1.47737
		3.61611	1.47705
		3.61851	1.47678
		3.62091	1.47647
		3.62331	1.47618
		3.62572	1.47586
		3.62812	1.47551
		3.63052	1.47526
		3.63292	1.47504
		3.63532	1.47473
		3.63772	1.47434
		3.64012	1.47418
		3.64252	1.47389
		3.64492	1.47369
		3.64732	1.47339
		3.64972	1.47317
		3.65212	1.47295
		3.65452	1.4728
		3.65692	1.47268
		3.65932	1.47261
		3.66172	1.47245
		3.66412	1.4723
		3.66652	1.47219
		3.66892	1.47218
		3.67132	1.47224
		3.67372	1.47227
		3.67613	1.47236
		3.67853	1.47253
		3.68093	1.47261
		3.68333	1.47276
		3.68573	1.47297
		3.68813	1.47311
		3.69053	1.47336
		3.69293	1.47365
		3.69533	1.47388
		3.69773	1.47417
		3.70013	1.47458
		3.70253	1.47485
		3.70493	1.47534
		3.70733	1.47581
		3.70973	1.47629
		3.71213	1.47739
		3.71453	1.47763
		3.71693	1.47798
		3.71933	1.47841
		3.72173	1.47884
		3.72413	1.47923
		3.72654	1.47968
		3.72894	1.48008
		3.73134	1.48063
		3.73374	1.48118
		3.73614	1.48165
		3.73854	1.48217
		3.74094	1.48279
		3.74334	1.48341
		3.74574	1.48395
		3.74814	1.48455
		3.75054	1.48517
		3.75294	1.48572
		3.75534	1.48648
		3.75774	1.4872
		3.76014	1.48789
		3.76254	1.48862
		3.76494	1.48934
		3.76734	1.49001
		3.76974	1.49078
		3.77214	1.49139
		3.77454	1.49213
		3.77695	1.49281
		3.77935	1.49348
		3.78175	1.49418
		3.78415	1.49477
		3.78655	1.4953
		3.78895	1.49592
		3.79135	1.49643
		3.79375	1.49688
		3.79615	1.49726
		3.79855	1.49759
		3.80095	1.49793
		3.80335	1.49814
		3.80575	1.49818
		3.80815	1.49828
		3.81055	1.49835
		3.81295	1.49828
		3.81535	1.4981
		3.81775	1.49788
		3.82015	1.49756
		3.82255	1.49727
		3.82495	1.49691
		3.82736	1.49635
		3.82976	1.49576
		3.83216	1.49504
		3.83456	1.49438
		3.83696	1.49356
		3.83936	1.49264
		3.84176	1.49156
		3.84416	1.49038
		3.84656	1.48904
		3.84896	1.48783
		3.85136	1.48637
		3.85376	1.48487
		3.85616	1.48297
		3.85856	1.48065
		3.86096	1.47904
		3.86336	1.47744
		3.86576	1.47579
		3.86816	1.47419
		3.87056	1.47263
		3.87296	1.47087
		3.87537	1.46924
		3.87777	1.46762
		3.88017	1.46591
		3.88257	1.46422
		3.88497	1.46264
		3.88737	1.46094
		3.88977	1.45925
		3.89217	1.4577
		3.89457	1.45618
		3.89697	1.45465
		3.89937	1.45314
		3.90177	1.45165
		3.90417	1.45031
		3.90657	1.44909
		3.90897	1.44789
		3.91137	1.4466
		3.91377	1.44556
		3.91617	1.44446
		3.91857	1.44356
		3.92097	1.44253
		3.92337	1.44159
		3.92578	1.44071
		3.92818	1.43982
		3.93058	1.43913
		3.93298	1.43847
		3.93538	1.43779
		3.93778	1.43711
		3.94018	1.43659
		3.94258	1.43616
		3.94498	1.43576
		3.94738	1.43529
		3.94978	1.43486
		3.95218	1.43463
		3.95458	1.43438
		3.95698	1.43416
		3.95938	1.43395
		3.96178	1.43376
		3.96418	1.43356
		3.96658	1.43347
		3.96898	1.4333
		3.97138	1.43301
		3.97378	1.43301
		3.97619	1.4328
		3.97859	1.43251
		3.98099	1.43217
		3.98339	1.43194
		3.98579	1.43166
		3.98819	1.43158
		3.99059	1.43151
		3.99299	1.43159
		3.99539	1.43146
		3.99779	1.43142
		4.00019	1.43135
		4.00259	1.43168
		4.00499	1.43177
		4.00739	1.43167
		4.00979	1.43147
		4.01219	1.43139
		4.01459	1.43115
		4.01699	1.43105
		4.01939	1.43109
		4.02179	1.43107
		4.02419	1.43101
		4.0266	1.43093
		4.029	1.43092
		4.0314	1.43091
		4.0338	1.43096
		4.0362	1.43106
		4.0386	1.43105
		4.041	1.43102
		4.0434	1.43109
		4.0458	1.43114
		4.0482	1.43117
		4.0506	1.43115
		4.053	1.43111
		4.0554	1.43105
		4.0578	1.43111
		4.0602	1.431
		4.0626	1.43105
		4.065	1.43095
		4.0674	1.43091
		4.0698	1.43091
		4.0722	1.43088
		4.0746	1.43093
		4.07701	1.43097
		4.07941	1.43097
		4.08181	1.43103
		4.08421	1.43112
		4.08661	1.43121
		4.08901	1.43112
		4.09141	1.43104
		4.09381	1.43106
		4.09621	1.43109
		4.09861	1.43099
		4.10101	1.4309
		4.10341	1.43086
		4.10581	1.4308
		4.10821	1.43085
		4.11061	1.43085
		4.11301	1.43071
		4.11541	1.43058
		4.11781	1.43054
		4.12021	1.43022
		4.12261	1.43017
		4.12502	1.43022
		4.12742	1.43029
		4.12982	1.43021
		4.13222	1.43035
		4.13462	1.43038
		4.13702	1.43033
		4.13942	1.43022
		4.14182	1.43014
		4.14422	1.43013
		4.14662	1.4299
		4.14902	1.42972
		4.15142	1.42947
		4.15382	1.42926
		4.15622	1.42922
		4.15862	1.42906
		4.16102	1.42903
		4.16342	1.429
		4.16582	1.42893
		4.16822	1.4289
		4.17062	1.4289
		4.17302	1.4289
		4.17543	1.42901
		4.17783	1.42902
		4.18023	1.42903
		4.18263	1.429
		4.18503	1.42896
		4.18743	1.42904
		4.18983	1.42888
		4.19223	1.42882
		4.19463	1.42873
		4.19703	1.42871
		4.19943	1.42861
		4.20183	1.42855
		4.20423	1.42852
		4.20663	1.42845
		4.20903	1.42831
		4.21143	1.42828
		4.21383	1.42838
		4.21623	1.42836
		4.21863	1.42841
		4.22103	1.42839
		4.22343	1.42836
		4.22584	1.42829
		4.22824	1.42819
		4.23064	1.42814
		4.23304	1.42788
		4.23544	1.4279
		4.23784	1.42782
		4.24024	1.42775
		4.24264	1.4277
		4.24504	1.42769
		4.24744	1.42772
		4.24984	1.42761
		4.25224	1.42757
		4.25464	1.42734
		4.25704	1.42712
		4.25944	1.42712
		4.26184	1.42701
		4.26424	1.42697
		4.26664	1.4271
		4.26904	1.42699
		4.27144	1.42686
		4.27384	1.42677
		4.27625	1.4266
		4.27865	1.4264
		4.28105	1.4261
		4.28345	1.426
		4.28585	1.42596
		4.28825	1.42572
		4.29065	1.42551
		4.29305	1.4255
		4.29545	1.42522
		4.29785	1.42497
		4.30025	1.42492
		4.30265	1.42483
		4.30505	1.42471
		4.30745	1.42471
		4.30985	1.42452
		4.31225	1.42457
		4.31465	1.42495
		4.31705	1.42444
		4.31945	1.42448
		4.32185	1.42452
		4.32425	1.42456
		4.32666	1.42462
		4.32906	1.42466
		4.33146	1.42471
		4.33386	1.42466
		4.33626	1.42467
		4.33866	1.42472
		4.34106	1.4248
		4.34346	1.42482
		4.34586	1.4248
		4.34826	1.42489
		4.35066	1.42494
		4.35306	1.42515
		4.35546	1.4252
		4.35786	1.42536
		4.36026	1.42546
		4.36266	1.42563
		4.36506	1.4257
		4.36746	1.42592
		4.36986	1.42616
		4.37226	1.42637
		4.37466	1.42652
		4.37707	1.42673
		4.37947	1.42695
		4.38187	1.42718
		4.38427	1.42736
		4.38667	1.4275
		4.38907	1.42765
		4.39147	1.42793
		4.39387	1.42807
		4.39627	1.42814
		4.39867	1.42799
		4.40107	1.42811
		4.40347	1.42836
		4.40587	1.4284
		4.40827	1.42853
		4.41067	1.42858
		4.41307	1.42846
		4.41547	1.42837
		4.41787	1.4285
		4.42027	1.42854
		4.42267	1.42857
		4.42508	1.42852
		4.42748	1.42866
		4.42988	1.42857
		4.43228	1.42858
		4.43468	1.42874
		4.43708	1.42862
		4.43948	1.42836
		4.44188	1.42829
		4.44428	1.42842
		4.44668	1.42849
		4.44908	1.42837
		4.45148	1.42839
		4.45388	1.42818
		4.45628	1.42819
		4.45868	1.42801
		4.46108	1.42754
		4.46348	1.42808
		4.46588	1.4281
		4.46828	1.42793
		4.47068	1.42787
		4.47308	1.42775
		4.47549	1.42765
		4.47789	1.42767
		4.48029	1.42756
		4.48269	1.42741
		4.48509	1.42739
		4.48749	1.42739
		4.48989	1.42738
		4.49229	1.42739
		4.49469	1.4273
		4.49709	1.42731
		4.49949	1.42711
		4.50189	1.42706
		4.50429	1.42711
		4.50669	1.42717
		4.50909	1.42718
		4.51149	1.42716
		4.51389	1.42712
		4.51629	1.42702
		4.51869	1.42696
		4.52109	1.42705
		4.52349	1.42712
		4.5259	1.42742
		4.5283	1.42743
		4.5307	1.42767
		4.5331	1.4279
		4.5355	1.42814
		4.5379	1.42808
		4.5403	1.42803
		4.5427	1.42811
		4.5451	1.42841
		4.5475	1.42859
		4.5499	1.42858
		4.5523	1.42857
		4.5547	1.42854
		4.5571	1.42864
		4.5595	1.4287
		4.5619	1.42878
		4.5643	1.42878
		4.5667	1.4287
		4.5691	1.4289
		4.5715	1.42894
		4.5739	1.42898
		4.57631	1.42911
		4.57871	1.42897
		4.58111	1.4289
		4.58351	1.42911
		4.58591	1.42906
		4.58831	1.4291
		4.59071	1.42909
		4.59311	1.4289
		4.59551	1.42886
		4.59791	1.42869
		4.60031	1.4288
		4.60271	1.42884
		4.60511	1.42888
		4.60751	1.42889
		4.60991	1.42888
		4.61231	1.42873
		4.61471	1.42864
		4.61711	1.42848
		4.61951	1.42834
		4.62191	1.42834
		4.62431	1.42841
		4.62672	1.42833
		4.62912	1.42833
		4.63152	1.42822
		4.63392	1.42785
		4.63632	1.4275
		4.63872	1.4273
		4.64112	1.42734
		4.64352	1.4273
		4.64592	1.42719
		4.64832	1.42728
		4.65072	1.42717
		4.65312	1.42739
		4.65552	1.42745
		4.65792	1.42786
		4.66032	1.42793
		4.66272	1.42808
		4.66512	1.42794
		4.66752	1.42863
		4.66992	1.42887
		4.67232	1.42899
		4.67472	1.42952
		4.67713	1.4294
		4.67953	1.42929
		4.68193	1.42951
		4.68433	1.42957
		4.68673	1.42962
		4.68913	1.43002
		4.69153	1.4303
		4.69393	1.4304
		4.69633	1.43058
		4.69873	1.43084
		4.70113	1.43113
		4.70353	1.43133
		4.70593	1.43155
		4.70833	1.43186
		4.71073	1.43197
		4.71313	1.43213
		4.71553	1.43222
		4.71793	1.43252
		4.72033	1.43261
		4.72273	1.4327
		4.72514	1.43283
		4.72754	1.43283
		4.72994	1.43265
		4.73234	1.43279
		4.73474	1.43282
		4.73714	1.43282
		4.73954	1.43283
		4.74194	1.4329
		4.74434	1.43293
		4.74674	1.43286
		4.74914	1.43281
		4.75154	1.43288
		4.75394	1.43277
		4.75634	1.43253
		4.75874	1.43254
		4.76114	1.43259
		4.76354	1.43256
		4.76594	1.43261
		4.76834	1.43244
		4.77074	1.43207
		4.77314	1.43179
		4.77555	1.43158
		4.77795	1.43132
		4.78035	1.43127
		4.78275	1.43129
		4.78515	1.43135
		4.78755	1.4312
		4.78995	1.43101
		4.79235	1.43115
		4.79475	1.43111
		4.79715	1.43132
		4.79955	1.43113
		4.80195	1.43116
		4.80435	1.43082
		4.80675	1.43086
		4.80915	1.43083
		4.81155	1.43135
		4.81395	1.43099
		4.81635	1.43087
		4.81875	1.43074
		4.82115	1.43029
		4.82355	1.43036
		4.82596	1.43058
		4.82836	1.43043
		4.83076	1.43047
		4.83316	1.43065
		4.83556	1.43044
		4.83796	1.43031
		4.84036	1.43026
		4.84276	1.43018
		4.84516	1.43013
		4.84756	1.43004
		4.84996	1.42987
		4.85236	1.42974
		4.85476	1.42958
		4.85716	1.42955
		4.85956	1.42949
		4.86196	1.42945
		4.86436	1.42929
		4.86676	1.42931
		4.86916	1.42933
		4.87156	1.42931
		4.87396	1.42939
		4.87637	1.42937
		4.87877	1.42935
		4.88117	1.42934
		4.88357	1.4292
		4.88597	1.42914
		4.88837	1.42901
		4.89077	1.42897
		4.89317	1.42894
		4.89557	1.42895
		4.89797	1.42884
		4.90037	1.42888
		4.90277	1.42897
		4.90517	1.42895
		4.90757	1.42902
		4.90997	1.42907
		4.91237	1.42911
		4.91477	1.42914
		4.91717	1.42911
		4.91957	1.42924
		4.92197	1.42933
		4.92437	1.42941
		4.92678	1.42957
		4.92918	1.42964
		4.93158	1.42963
		4.93398	1.42968
		4.93638	1.42964
		4.93878	1.42961
		4.94118	1.42965
		4.94358	1.42948
		4.94598	1.42944
		4.94838	1.42935
		4.95078	1.42933
		4.95318	1.42922
		4.95558	1.42916
		4.95798	1.42902
		4.96038	1.42878
		4.96278	1.4287
		4.96518	1.42864
		4.96758	1.42867
		4.96998	1.42867
		4.97238	1.42868
		4.97478	1.42862
		4.97719	1.42863
		4.97959	1.42856
		4.98199	1.42852
		4.98439	1.42856
		4.98679	1.42861
		4.98919	1.42861
		4.99159	1.42856
		4.99399	1.42852
		4.99639	1.42847
		4.99879	1.42847
		5.00119	1.42845
		5.00359	1.42842
		5.00599	1.42843
		5.00839	1.42839
		5.01079	1.4284
		5.01319	1.42834
		5.01559	1.42823
		5.01799	1.42825
		5.02039	1.42808
		5.02279	1.42796
		5.0252	1.42784
		5.0276	1.42772
		5.03	1.42768
		5.0324	1.42772
		5.0348	1.42776
		5.0372	1.4278
		5.0396	1.42779
		5.042	1.42773
		5.0444	1.42778
		5.0468	1.42776
		5.0492	1.42768
		5.0516	1.42777
		5.054	1.4277
		5.0564	1.42761
		5.0588	1.42752
		5.0612	1.42748
		5.0636	1.42739
		5.066	1.4272
		5.0684	1.42708
		5.0708	1.42702
		5.0732	1.42682
		5.07561	1.42664
		5.07801	1.42669
		5.08041	1.42655
		5.08281	1.4265
		5.08521	1.42646
		5.08761	1.42658
		5.09001	1.42655
		5.09241	1.42658
		5.09481	1.42666
		5.09721	1.42674
		5.09961	1.42655
		5.10201	1.4267
		5.10441	1.42668
		5.10681	1.4267
		5.10921	1.42671
		5.11161	1.42677
		5.11401	1.42663
		5.11641	1.42658
		5.11881	1.42645
		5.12121	1.42641
		5.12361	1.42637
		5.12602	1.42635
		5.12842	1.42637
		5.13082	1.4262
		5.13322	1.42609
		5.13562	1.42603
		5.13802	1.42611
		5.14042	1.42621
		5.14282	1.42635
		5.14522	1.42642
		5.14762	1.42657
		5.15002	1.42665
		5.15242	1.4267
		5.15482	1.42676
		5.15722	1.42684
		5.15962	1.42686
		5.16202	1.4268
		5.16442	1.42671
		5.16682	1.42674
		5.16922	1.4267
		5.17162	1.4266
		5.17402	1.42666
		5.17643	1.4267
		5.17883	1.42665
		5.18123	1.42652
		5.18363	1.42638
		5.18603	1.42639
		5.18843	1.42639
		5.19083	1.4263
		5.19323	1.42636
		5.19563	1.42632
		5.19803	1.42621
		5.20043	1.42622
		5.20283	1.42628
		5.20523	1.42629
		5.20763	1.42632
		5.21003	1.42629
		5.21243	1.42629
		5.21483	1.42643
		5.21723	1.4264
		5.21963	1.42638
		5.22203	1.42646
		5.22443	1.42641
		5.22684	1.42646
		5.22924	1.42649
		5.23164	1.42652
		5.23404	1.42639
		5.23644	1.42647
		5.23884	1.42632
		5.24124	1.42617
		5.24364	1.42595
		5.24604	1.42601
		5.24844	1.42581
		5.25084	1.42573
		5.25324	1.42569
		5.25564	1.42559
		5.25804	1.42533
		5.26044	1.42521
		5.26284	1.42507
		5.26524	1.42501
		5.26764	1.42501
		5.27004	1.42502
		5.27244	1.42504
		5.27484	1.42501
		5.27725	1.42505
		5.27965	1.42512
		5.28205	1.4252
		5.28445	1.42507
		5.28685	1.42499
		5.28925	1.42504
		5.29165	1.42497
		5.29405	1.42482
		5.29645	1.4247
		5.29885	1.42447
		5.30125	1.42424
		5.30365	1.42402
		5.30605	1.42391
		5.30845	1.42384
		5.31085	1.42369
		5.31325	1.42352
		5.31565	1.42338
		5.31805	1.42337
		5.32045	1.42333
		5.32285	1.42331
		5.32526	1.4232
		5.32766	1.42319
		5.33006	1.42326
		5.33246	1.42327
		5.33486	1.4233
		5.33726	1.42337
		5.33966	1.42332
		5.34206	1.42338
		5.34446	1.42344
		5.34686	1.42331
		5.34926	1.42325
		5.35166	1.42315
		5.35406	1.42294
		5.35646	1.4229
		5.35886	1.42291
		5.36126	1.42279
		5.36366	1.42265
		5.36606	1.42264
		5.36846	1.42255
		5.37086	1.42238
		5.37326	1.42231
		5.37567	1.42229
		5.37807	1.42225
		5.38047	1.42228
		5.38287	1.42225
		5.38527	1.42222
		5.38767	1.42224
		5.39007	1.42226
		5.39247	1.4222
		5.39487	1.42214
		5.39727	1.42211
		5.39967	1.42208
		5.40207	1.42202
		5.40447	1.42208
		5.40687	1.42208
		5.40927	1.42213
		5.41167	1.42211
		5.41407	1.42201
		5.41647	1.42189
		5.41887	1.42177
		5.42127	1.42164
		5.42367	1.42163
		5.42608	1.42161
		5.42848	1.42148
		5.43088	1.42145
		5.43328	1.42141
		5.43568	1.42118
		5.43808	1.42104
		5.44048	1.42089
		5.44288	1.42079
		5.44528	1.42094
		5.44768	1.42083
		5.45008	1.42088
		5.45248	1.42087
		5.45488	1.42086
		5.45728	1.42073
		5.45968	1.42083
		5.46208	1.42081
		5.46448	1.42071
		5.46688	1.42065
		5.46928	1.42145
		5.47168	1.42126
		5.47408	1.4211
		5.47649	1.4209
		5.47889	1.42066
		5.48129	1.42045
		5.48369	1.42022
		5.48609	1.41996
		5.48849	1.41972
		5.49089	1.41952
		5.49329	1.41941
		5.49569	1.41939
		5.49809	1.41931
		5.50049	1.41919
		5.50289	1.41901
		5.50529	1.41888
		5.50769	1.41879
		5.51009	1.41882
		5.51249	1.41885
		5.51489	1.41888
		5.51729	1.41892
		5.51969	1.41892
		5.52209	1.41902
		5.52449	1.41897
		5.5269	1.4189
		5.5293	1.41878
		5.5317	1.41875
		5.5341	1.41867
		5.5365	1.41862
		5.5389	1.41872
		5.5413	1.41866
		5.5437	1.41854
		5.5461	1.41842
		5.5485	1.41837
		5.5509	1.41824
		5.5533	1.41828
		5.5557	1.41837
		5.5581	1.41842
		5.5605	1.41847
		5.5629	1.4185
		5.5653	1.41868
		5.5677	1.41895
		5.5701	1.4191
		5.5725	1.41921
		5.5749	1.41933
		5.57731	1.4196
		5.57971	1.41963
		5.58211	1.41975
		5.58451	1.41986
		5.58691	1.42006
		5.58931	1.42019
		5.59171	1.42025
		5.59411	1.42047
		5.59651	1.4205
		5.59891	1.42056
		5.60131	1.42066
		5.60371	1.42078
		5.60611	1.42062
		5.60851	1.42088
		5.61091	1.42111
		5.61331	1.42123
		5.61571	1.42045
		5.61811	1.42048
		5.62051	1.42052
		5.62291	1.42055
		5.62532	1.42058
		5.62772	1.42056
		5.63012	1.42048
		5.63252	1.42054
		5.63492	1.42057
		5.63732	1.4206
		5.63972	1.42063
		5.64212	1.42047
		5.64452	1.42039
		5.64692	1.42042
		5.64932	1.4204
		5.65172	1.42042
		5.65412	1.42029
		5.65652	1.42015
		5.65892	1.42
		5.66132	1.41988
		5.66372	1.41979
		5.66612	1.41966
		5.66852	1.41928
		5.67092	1.41917
		5.67332	1.41899
		5.67573	1.41881
		5.67813	1.41864
		5.68053	1.41849
		5.68293	1.4184
		5.68533	1.41821
		5.68773	1.41812
		5.69013	1.41808
		5.69253	1.418
		5.69493	1.41794
		5.69733	1.41796
		5.69973	1.41788
		5.70213	1.41779
		5.70453	1.41771
		5.70693	1.41759
		5.70933	1.41761
		5.71173	1.41762
		5.71413	1.41743
		5.71653	1.41736
		5.71893	1.41732
		5.72133	1.41719
		5.72373	1.41705
		5.72614	1.41706
		5.72854	1.41696
		5.73094	1.41693
		5.73334	1.41684
		5.73574	1.41659
		5.73814	1.41637
		5.74054	1.41638
		5.74294	1.41629
		5.74534	1.41615
		5.74774	1.41607
		5.75014	1.41607
		5.75254	1.41613
		5.75494	1.41607
		5.75734	1.41604
		5.75974	1.41617
		5.76214	1.41616
		5.76454	1.41612
		5.76694	1.41607
		5.76934	1.41605
		5.77174	1.41601
		5.77414	1.416
		5.77655	1.41607
		5.77895	1.41598
		5.78135	1.41593
		5.78375	1.41595
		5.78615	1.41602
		5.78855	1.41602
		5.79095	1.41585
		5.79335	1.41573
		5.79575	1.41567
		5.79815	1.41573
		5.80055	1.41556
		5.80295	1.41545
		5.80535	1.41542
		5.80775	1.41528
		5.81015	1.41495
		5.81255	1.41488
		5.81495	1.41494
		5.81735	1.41471
		5.81975	1.41463
		5.82215	1.4148
		5.82455	1.41487
		5.82696	1.41483
		5.82936	1.41466
		5.83176	1.4144
		5.83416	1.41431
		5.83656	1.41407
		5.83896	1.41384
		5.84136	1.41367
		5.84376	1.41383
		5.84616	1.41387
		5.84856	1.41343
		5.85096	1.41359
		5.85336	1.4135
		5.85576	1.41345
		5.85816	1.41332
		5.86056	1.41437
		5.86296	1.41394
		5.86536	1.41262
		5.86776	1.41336
		5.87016	1.41363
		5.87256	1.41356
		5.87496	1.41355
		5.87737	1.41354
		5.87977	1.4135
		5.88217	1.41362
		5.88457	1.41369
		5.88697	1.41361
		5.88937	1.41368
		5.89177	1.4138
		5.89417	1.41387
		5.89657	1.41392
		5.89897	1.41405
		5.90137	1.41405
		5.90377	1.41406
		5.90617	1.41398
		5.90857	1.41394
		5.91097	1.41397
		5.91337	1.41388
		5.91577	1.41386
		5.91817	1.41375
		5.92057	1.41364
		5.92297	1.41358
		5.92538	1.41351
		5.92778	1.41357
		5.93018	1.41339
		5.93258	1.41315
		5.93498	1.41296
		5.93738	1.41278
		5.93978	1.41261
		5.94218	1.4125
		5.94458	1.41215
		5.94698	1.41213
		5.94938	1.41199
		5.95178	1.41176
		5.95418	1.41168
		5.95658	1.41181
		5.95898	1.41169
		5.96138	1.4115
		5.96378	1.41153
		5.96618	1.41149
		5.96858	1.41121
		5.97098	1.41091
		5.97338	1.4107
		5.97579	1.41061
		5.97819	1.4106
		5.98059	1.41041
		5.98299	1.41035
		5.98539	1.41045
		5.98779	1.41051
		5.99019	1.41016
		5.99259	1.40991
		5.99499	1.41015
		5.99739	1.41008
		5.99979	1.41019
		6.00219	1.41017
		6.00459	1.41052
		6.00699	1.40931
		6.00939	1.4094
		6.01179	1.41056
		6.01419	1.40988
		6.01659	1.40959
		6.01899	1.40957
		6.02139	1.40961
		6.02379	1.40959
		6.0262	1.40955
		6.0286	1.40966
		6.031	1.40964
		6.0334	1.4096
		6.0358	1.40949
		6.0382	1.4094
		6.0406	1.40942
		6.043	1.40938
		6.0454	1.4093
		6.0478	1.40926
		6.0502	1.40927
		6.0526	1.40922
		6.055	1.40922
		6.0574	1.40915
		6.0598	1.40912
		6.0622	1.4091
		6.0646	1.40915
		6.067	1.40914
		6.0694	1.4091
		6.0718	1.4091
		6.0742	1.40903
		6.07661	1.40907
		6.07901	1.40902
		6.08141	1.40892
		6.08381	1.40905
		6.08621	1.40913
		6.08861	1.40908
		6.09101	1.40913
		6.09341	1.40916
		6.09581	1.4092
		6.09821	1.40924
		6.10061	1.40935
		6.10301	1.40938
		6.10541	1.40933
		6.10781	1.40934
		6.11021	1.40937
		6.11261	1.40931
		6.11501	1.4092
		6.11741	1.40929
		6.11981	1.40931
		6.12221	1.40919
		6.12461	1.40904
		6.12702	1.409
		6.12942	1.40898
		6.13182	1.40889
		6.13422	1.40879
		6.13662	1.40871
		6.13902	1.40881
		6.14142	1.40887
		6.14382	1.40867
		6.14622	1.40863
		6.14862	1.40872
		6.15102	1.40838
		6.15342	1.40843
		6.15582	1.40853
		6.15822	1.40856
		6.16062	1.40868
		6.16302	1.40881
		6.16542	1.40886
		6.16782	1.40887
		6.17022	1.40886
		6.17262	1.40883
		6.17503	1.40868
		6.17743	1.40867
		6.17983	1.40867
		6.18223	1.40875
		6.18463	1.40872
		6.18703	1.40862
		6.18943	1.40876
		6.19183	1.40874
		6.19423	1.40876
		6.19663	1.40875
		6.19903	1.40867
		6.20143	1.40838
		6.20383	1.40828
		6.20623	1.40859
		6.20863	1.40836
		6.21103	1.40824
		6.21343	1.40877
		6.21583	1.40863
		6.21823	1.40873
		6.22063	1.40901
		6.22303	1.40898
		6.22544	1.40926
		6.22784	1.40951
		6.23024	1.40953
		6.23264	1.40969
		6.23504	1.40983
		6.23744	1.40995
		6.23984	1.41012
		6.24224	1.41017
		6.24464	1.41027
		6.24704	1.41008
		6.24944	1.40998
		6.25184	1.41006
		6.25424	1.41004
		6.25664	1.40989
		6.25904	1.40973
		6.26144	1.40965
		6.26384	1.40942
		6.26624	1.40925
		6.26864	1.40923
		6.27104	1.40921
		6.27344	1.40914
		6.27585	1.40919
		6.27825	1.40926
		6.28065	1.40929
		6.28305	1.40936
		6.28545	1.40933
		6.28785	1.40937
		6.29025	1.40949
		6.29265	1.40957
		6.29505	1.40969
		6.29745	1.40978
		6.29985	1.40977
		6.30225	1.40978
		6.30465	1.40987
		6.30705	1.40989
		6.30945	1.40974
		6.31185	1.40973
		6.31425	1.40977
		6.31665	1.40975
		6.31905	1.40979
		6.32145	1.4097
		6.32385	1.40967
		6.32626	1.40965
		6.32866	1.4096
		6.33106	1.40968
		6.33346	1.40964
		6.33586	1.40949
		6.33826	1.40956
		6.34066	1.40951
		6.34306	1.40953
		6.34546	1.40972
		6.34786	1.41016
		6.35026	1.41048
		6.35266	1.41037
		6.35506	1.41074
		6.35746	1.41116
		6.35986	1.41094
		6.36226	1.41141
		6.36466	1.41169
		6.36706	1.41164
		6.36946	1.4119
		6.37186	1.41195
		6.37426	1.41196
		6.37667	1.412
		6.37907	1.41205
		6.38147	1.41223
		6.38387	1.41229
		6.38627	1.41218
		6.38867	1.41223
		6.39107	1.41225
		6.39347	1.41234
		6.39587	1.41238
		6.39827	1.41239
		6.40067	1.41247
		6.40307	1.41258
		6.40547	1.41283
		6.40787	1.41303
		6.41027	1.41313
		6.41267	1.41329
		6.41507	1.41335
		6.41747	1.41372
		6.41987	1.414
		6.42227	1.41417
		6.42467	1.41441
		6.42708	1.41463
		6.42948	1.41479
		6.43188	1.41498
		6.43428	1.41516
		6.43668	1.41542
		6.43908	1.41573
		6.44148	1.41598
		6.44388	1.4162
		6.44628	1.41641
		6.44868	1.41654
		6.45108	1.41672
		6.45348	1.41693
		6.45588	1.41702
		6.45828	1.41708
		6.46068	1.41721
		6.46308	1.41737
		6.46548	1.4175
		6.46788	1.41778
		6.47028	1.41805
		6.47268	1.41831
		6.47509	1.41862
		6.47749	1.41906
		6.47989	1.41969
		6.48229	1.41979
		6.48469	1.41983
		6.48709	1.42013
		6.48949	1.42033
		6.49189	1.42048
		6.49429	1.42068
		6.49669	1.421
		6.49909	1.42137
		6.50149	1.42167
		6.50389	1.42193
		6.50629	1.42216
		6.50869	1.42231
		6.51109	1.42247
		6.51349	1.42288
		6.51589	1.42318
		6.51829	1.42337
		6.52069	1.42384
		6.52309	1.42433
		6.5255	1.42462
		6.5279	1.42487
		6.5303	1.4253
		6.5327	1.42579
		6.5351	1.42616
		6.5375	1.42643
		6.5399	1.42683
		6.5423	1.42725
		6.5447	1.42757
		6.5471	1.42811
		6.5495	1.42873
		6.5519	1.42913
		6.5543	1.42959
		6.5567	1.43019
		6.5591	1.43073
		6.5615	1.4311
		6.5639	1.43155
		6.5663	1.43201
		6.5687	1.4327
		6.5711	1.43335
		6.5735	1.43399
		6.57591	1.43472
		6.57831	1.43528
		6.58071	1.43572
		6.58311	1.4363
		6.58551	1.4369
		6.58791	1.43727
		6.59031	1.43742
		6.59271	1.43773
		6.59511	1.43829
[truncated: 794 more rows]

## Sheet: Figure 1b
Figure 1b
	magneoresistance data	B	Rxx
		0	0.07258
		0.1	-0.03521
		0.11	-0.03403
		0.12	-0.03514
		0.13	-0.03321
		0.14	-0.0286
		0.15	-0.01977
		0.16	-0.01642
		0.17	-0.01534
		0.18	-0.01095
		0.19	-0.01099
		0.2	-0.00793
		0.21	-0.00454
		0.22	-0.00252
		0.23	-0.00257
		0.24	0.0015
		0.25	0.004
		0.26	0.00193
		0.27	0.00396
		0.28	0.00786
		0.29	0.00414
		0.3	0.01495
		0.31	0.0059
		0.32	0.01135
		0.33	0.00824
		0.34	0.01779
		0.35	0.01308
		0.36	0.0217
		0.37	0.01761
		0.38	0.01342
		0.39	0.01648
		0.4	0.01702
		0.41	0.01811
		0.42	0.00104
		0.43	0.02184
		0.44	0.02193
		0.45	0.00498
		0.46	0.00508
		0.47	0.02211
		0.48	0.01373
		0.49	0.00826
		0.5	0.00377
		0.51	0.000904102
		0.52	0.00894
		0.53	0.00938
		0.54	0.01326
		0.55	0.00484
		0.56	-0.01215
		0.57	-0.01634
		0.58	0.00883
		0.59	0.0097
		0.6	0.00949
		0.61	0.00166
		0.62	-0.00656
		0.63	-0.02334
		0.64	-0.03261
		0.65	-0.01
		0.66	0.00322
		0.67	0.00351
		0.68	0.00371
		0.69	-0.0051
		0.7	-0.00894
		0.71	-0.0082
		0.72	-0.01225
		0.73	-0.0254
		0.74	-0.04224
		0.75	-0.01821
		0.76	0.00393
		0.77	-0.00434
		0.78	-0.00602
		0.79	0.00411
		0.8	0.00252
		0.81	0.00338
		0.82	-0.000593521
		0.83	-0.0012
		0.84	-0.00407
		0.85	-0.01144
		0.86	-0.02007
		0.87	-0.06094
		0.88	-0.05161
		0.89	-0.0136
		0.9	0.000579511
		0.91	0.00423
		0.92	0.00786
		0.93	0.0102
		0.94	0.00939
		0.95	0.01279
		0.96	0.0105
		0.97	0.01406
		0.98	0.01188
		0.99	0.00969
		1	0.00652
		1.01	-0.00621
		1.02	-0.01994
		1.03	-0.03376
		1.04	-0.03122
		1.05	-0.04325
		1.06	-0.06418
		1.07	-0.08904
		1.08	-0.08096
		1.09	-0.03912
		1.1	-0.0034
		1.11	0.00814
		1.12	0.01402
		1.13	0.01886
		1.14	0.0235
		1.15	0.02506
		1.16	0.03098
		1.17	0.03483
		1.18	0.03141
		1.19	0.03373
		1.2	0.01324
		1.21	0.00524
		1.22	0.0058
		1.23	0.00204
		1.24	0.01534
		1.25	0.0167
		1.26	0.01295
		1.27	0.00886
		1.28	0.00752
		1.29	0.000667231
		1.3	-0.00457
		1.31	-0.00937
		1.32	-0.01763
		1.33	-0.02391
		1.34	-0.0389
		1.35	-0.05013
		1.36	-0.07182
		1.37	-0.09922
		1.38	-0.1394
		1.39	-0.13686
		1.4	-0.13026
		1.41	-0.09714
		1.42	-0.03193
		1.43	-0.000733037
		1.44	0.01262
		1.45	0.01625
		1.46	0.01272
		1.47	-0.01444
		1.48	0.0026
		1.49	0.01911
		1.5	0.01286
		1.51	-0.01168
		1.52	0.02811
		1.53	0.03569
		1.54	0.0427
		1.55	0.04494
		1.56	0.04152
		1.57	0.04388
		1.58	0.04625
		1.59	0.04386
		1.6	0.04509
		1.61	0.04689
		1.62	0.04393
		1.63	0.04616
		1.64	0.04736
		1.65	0.04448
		1.66	0.04562
		1.67	0.04754
		1.68	0.04917
		1.69	0.04496
		1.7	0.04535
		1.71	0.04214
		1.72	0.03975
		1.73	0.03876
		1.74	0.03955
		1.75	0.03501
		1.76	0.03543
		1.77	0.03049
		1.78	0.02533
		1.79	0.02007
		1.8	0.01781
		1.81	0.01355
		1.82	0.00849
		1.83	0.00288
		1.84	-0.00855
		1.85	-0.02015
		1.86	-0.02615
		1.87	-0.04354
		1.88	-0.0633
		1.89	-0.08406
		1.9	-0.118
		1.91	-0.16904
		1.92	-0.28639
		1.93	-0.29062
		1.94	-0.26381
		1.95	-0.28779
		1.96	-0.29437
		1.97	-0.20871
		1.98	-0.13268
		1.99	-0.06392
		2	-0.02137
		2.01	0.00255
		2.02	0.00881
		2.03	0.01396
		2.04	0.01828
		2.05	0.02349
		2.06	0.0264
		2.07	0.03065
		2.08	0.03586
		2.09	0.04031
		2.1	0.04295
		2.11	0.04371
		2.12	0.04371
		2.13	0.04446
		2.14	0.04431
		2.15	0.04415
		2.16	0.04475
		2.17	0.04011
		2.18	0.03917
		2.19	0.03626
		2.2	0.03669
		2.21	0.03242
		2.22	0.03
		2.23	0.03036
		2.24	0.02799
		2.25	0.02804
		2.26	0.02473
		2.27	0.02134
		2.28	0.01595
		2.29	0.01569
		2.3	0.01474
		2.31	0.01052
		2.32	0.00938
		2.33	0.00745
		2.34	0.0089
		2.35	0.00448
		2.36	0.00402
		2.37	0.00337
		2.38	0.00106
		2.39	1.07269e-05
		2.4	0.000521541
		2.41	0.000889867
		2.42	0.00133
		2.43	-0.00108
		2.44	-0.000701793
		2.45	-0.000179633
		2.46	0.000521532
		2.47	-0.000238726
		2.48	0.00134
		2.49	0.00225
		2.5	0.00327
		2.51	0.00343
		2.52	0.00556
		2.53	0.00453
		2.54	0.00712
		2.55	0.00718
		2.56	0.01075
		2.57	0.0117
		2.58	0.01459
		2.59	0.01413
		2.6	0.0179
		2.61	0.02014
		2.62	0.01964
		2.63	0.02349
		2.64	0.02651
		2.65	0.02772
		2.66	0.0302
		2.67	0.03278
		2.68	0.03374
		2.69	0.03746
		2.7	0.04286
		2.71	0.04324
		2.72	0.04514
		2.73	0.04931
		2.74	0.05244
		2.75	0.05368
		2.76	0.05493
		2.77	0.05841
		2.78	0.05971
		2.79	0.06171
		2.8	0.05929
		2.81	0.06277
		2.82	0.06358
		2.83	0.05777
		2.84	0.06364
		2.85	0.06368
		2.86	0.06217
		2.87	0.05787
		2.88	0.05364
		2.89	0.04619
		2.9	0.03627
		2.91	0.0238
		2.92	0.00469
		2.93	-0.0211
		2.94	-0.06726
		2.95	-0.12803
		2.96	-0.08516
		2.97	-0.00994
		2.98	0.00461
		2.99	0.00573
		3	0.00151
		3.01	-0.00635
		3.02	-0.02001
		3.03	-0.04872
		3.04	-0.10346
		3.05	-0.10685
		3.06	0.00786
		3.07	0.04916
		3.08	0.06594
		3.09	0.07501
		3.1	0.07873
		3.11	0.08454
		3.12	0.08792
		3.13	0.09179
		3.14	0.09459
		3.15	0.09552
		3.16	0.09474
		3.17	0.0963
		3.18	0.09627
		3.19	0.09497
		3.2	0.0952
		3.21	0.09242
		3.22	0.09033
		3.23	0.08778
		3.24	0.08376
		3.25	0.07926
		3.26	0.07399
		3.27	0.06627
		3.28	0.05581
		3.29	0.0464
		3.3	0.03655
		3.31	0.02382
		3.32	0.01055
		3.33	-0.00378
		3.34	-0.01876
		3.35	-0.03871
		3.36	-0.05892
		3.37	-0.07608
		3.38	-0.09787
		3.39	-0.12242
		3.4	-0.14879
		3.41	-0.17701
		3.42	-0.20782
		3.43	-0.23981
		3.44	-0.28063
		3.45	-0.32545
		3.46	-0.37283
		3.47	-0.41886
		3.48	-0.45945
		3.49	-0.48907
		3.5	-0.48997
		3.51	-0.45146
		3.52	-0.40393
		3.53	-0.35727
		3.54	-0.31813
		3.55	-0.29047
		3.56	-0.26928
		3.57	-0.25524
		3.58	-0.25039
		3.59	-0.25029
		3.6	-0.2537
		3.61	-0.26258
		3.62	-0.27641
		3.63	-0.29093
		3.64	-0.31092
		3.65	-0.32998
		3.66	-0.35199
		3.67	-0.37488
		3.68	-0.4006
		3.69	-0.42281
		3.7	-0.43804
		3.71	-0.43899
		3.72	-0.3994
		3.73	-0.2845
		3.74	-0.12802
		3.75	0.02017
		3.76	0.12682
		3.77	0.20579
		3.78	0.24963
		3.79	0.27541
		3.8	0.28771
		3.81	0.28241
		3.82	0.27601
		3.83	0.26569
		3.84	0.2527
		3.85	0.23994
		3.86	0.22455
		3.87	0.21077
		3.88	0.20003
		3.89	0.19241
		3.9	0.1891
		3.91	0.18691
		3.92	0.18767
		3.93	0.18795
		3.94	0.18987
		3.95	0.18699
		3.96	0.18341
		3.97	0.17936
		3.98	0.17246
		3.99	0.16643
		4	0.15474
		4.01	0.14573
		4.02	0.13694
		4.03	0.12707
		4.04	0.11436
		4.05	0.10667
		4.06	0.09664
		4.07	0.0874
		4.08	0.07984
		4.09	0.07046
		4.1	0.06508
		4.11	0.05902
		4.12	0.05332
		4.13	0.04498
		4.14	0.04208
		4.15	0.03848
		4.16	0.03454
		4.17	0.0305
		4.18	0.02805
		4.19	0.02334
		4.2	0.02255
		4.21	0.02076
		4.22	0.01722
		4.23	0.01589
		4.24	0.01545
		4.25	0.01176
		4.26	0.01039
		4.27	0.01004
		4.28	0.0103
		4.29	0.00814
		4.3	0.00715
		4.31	0.00708
		4.32	0.00496
		4.33	0.00326
		4.34	0.0018
		4.35	0.00334
		4.36	0.00296
		4.37	0.00114
		4.38	0.00202
		4.39	0.03797
		4.4	0.0198
		4.41	0.00847
		4.42	0.00748
		4.43	0.00567
		4.44	0.00391
		4.45	0.00314
		4.46	0.00499
		4.47	0.00361
		4.48	0.00246
		4.49	0.00493
		4.5	0.00488
		4.51	0.004
		4.52	0.00488
		4.53	0.00361
		4.54	0.00582
		4.55	0.00633
		4.56	0.00639
		4.57	0.00936
		4.58	0.00664
		4.59	0.00795
		4.6	0.0053
		4.61	0.00611
		4.62	0.00563
		4.63	0.00667
		4.64	0.00647
		4.65	0.00313
		4.66	0.00475
		4.67	0.00474
		4.68	0.00334
		4.69	0.00541
		4.7	0.00399
		4.71	0.00557
		4.72	0.00552
		4.73	0.00479
		4.74	0.0045
		4.75	0.00613
		4.76	0.00633
		4.77	0.00563
		4.78	0.00652
		4.79	0.00723
		4.8	0.00918
		4.81	0.0107
		4.82	0.00986
		4.83	0.00906
		4.84	0.00832
		4.85	0.00886
		4.86	0.00926
		4.87	0.00963
		4.88	0.00984
		4.89	0.01073
		4.9	0.01065
		4.91	0.00987
		4.92	0.01067
		4.93	0.01064
		4.94	0.01232
		4.95	0.01026
		4.96	0.01054
		4.97	0.01079
		4.98	0.01092
		4.99	0.00984
		5	0.00954
		5.01	0.00971
		5.02	0.00884
		5.03	0.01045
		5.04	0.00897
		5.05	0.00907
		5.06	0.00889
		5.07	0.00972
		5.08	0.01261
		5.09	0.01297
		5.1	0.01639
		5.11	0.01853
		5.12	0.02128
		5.13	0.02001
		5.14	0.0193
		5.15	0.01576
		5.16	0.01446
		5.17	0.01538
		5.18	0.01497
		5.19	0.01725
		5.2	0.0175
		5.21	0.0182
		5.22	0.01748
		5.23	0.0156
		5.24	0.01776
		5.25	0.0182
		5.26	0.01937
		5.27	0.01811
		5.28	0.01777
		5.29	0.01775
		5.3	0.01834
		5.31	0.01671
		5.32	0.01652
		5.33	0.01648
		5.34	0.01701
		5.35	0.0158
		5.36	0.01552
		5.37	0.01529
		5.38	0.01835
		5.39	0.02033
		5.4	0.02167
		5.41	0.02019
		5.42	0.02247
		5.43	0.02
		5.44	0.02014
		5.45	0.01709
		5.46	0.01669
		5.47	0.01598
		5.48	0.01525
		5.49	0.0194
		5.5	0.01672
		5.51	0.01534
		5.52	0.01391
		5.53	0.01406
		5.54	0.01118
		5.55	0.01354
		5.56	0.01324
		5.57	0.01097
		5.58	0.01109
		5.59	0.01179
		5.6	0.01207
		5.61	0.01017
		5.62	0.01068
		5.63	0.00901
		5.64	0.00914
		5.65	0.00898
		5.66	0.00942
		5.67	0.00987
		5.68	0.00841
		5.69	0.00724
		5.7	0.00908
		5.71	0.00923
		5.72	0.00932
		5.73	0.00996
		5.74	0.011
		5.75	0.01093
		5.76	0.01227
		5.77	0.0138
		5.78	0.01507
		5.79	0.01679
		5.8	0.01677
		5.81	0.01539
		5.82	0.01592
		5.83	0.01612
		5.84	0.01555
		5.85	0.01719
		5.86	0.01827
		5.87	0.01798
		5.88	0.02102
		5.89	0.02056
		5.9	0.02109
		5.91	0.02133
		5.92	0.02137
		5.93	0.02536
		5.94	0.027
		5.95	0.02692
		5.96	0.02795
		5.97	0.02893
		5.98	0.0319
		5.99	0.03298
		6	0.03526
		6.01	0.03768
		6.02	0.03946
		6.03	0.03941
		6.04	0.04598
		6.05	0.04961
		6.06	0.05097
		6.07	0.05144
		6.08	0.05806
		6.09	0.06158
		6.1	0.06625
		6.11	0.0695
		6.12	0.07364
		6.13	0.07759
		6.14	0.08091
		6.15	0.0874
		6.16	0.09083
		6.17	0.09426
		6.18	0.09869
		6.19	0.10514
		6.2	0.10753
		6.21	0.11394
		6.22	0.11811
		6.23	0.12539
		6.24	0.13141
		6.25	0.13346
		6.26	0.13889
		6.27	0.14492
		6.28	0.15373
		6.29	0.15742
		6.3	0.16317
		6.31	0.16841
		6.32	0.1703
		6.33	0.17606
		6.34	0.18092
		6.35	0.18265
		6.36	0.18675
		6.37	0.19022
		6.38	0.19494
		6.39	0.1969
		6.4	0.20009
		6.41	0.20196
		6.42	0.20303
		6.43	0.20133
		6.44	0.20345
		6.45	0.20436
		6.46	0.20393
		6.47	0.20218
		6.48	0.19864
		6.49	0.19738
		6.5	0.19369
		6.51	0.189
		6.52	0.18319
		6.53	0.17611
		6.54	0.16759
		6.55	0.15742
		6.56	0.14533
		6.57	0.13092
		6.58	0.11369
		6.59	0.09302
		6.6	0.06821
		6.61	0.03862
		6.62	0.00373
		6.63	-0.03671
		6.64	-0.08249
		6.65	-0.13287
		6.66	-0.18646
		6.67	-0.24126
		6.68	-0.29487
		6.69	-0.34493
		6.7	-0.38946
		6.71	-0.42715
		6.72	-0.45734
		6.73	-0.47999
		6.74	-0.49548
		6.75	-0.50444
		6.76	-0.50765
		6.77	-0.50589
		6.78	-0.4999
		6.79	-0.49024
		6.8	-0.47734
		6.81	-0.46136
		6.82	-0.4422
		6.83	-0.41955
		6.84	-0.39296
		6.85	-0.36201
		6.86	-0.32652
		6.87	-0.2867
		6.88	-0.24337
		6.89	-0.1979
		6.9	-0.1521
		6.91	-0.10788
		6.92	-0.06684
		6.93	-0.03006
		6.94	0.00191
		6.95	0.02892
		6.96	0.05113
		6.97	0.06891
		6.98	0.08283
		6.99	0.09353
		7	0.10162
		7.01	0.10762
		7.02	0.1119
		7.03	0.11473
		7.04	0.11627
		7.05	0.11661
		7.06	0.11584
		7.07	0.1141
		7.08	0.11159
		7.09	0.10853
		7.1	0.10521
		7.11	0.10193
		7.12	0.09893
		7.13	0.09637
		7.14	0.0943
		7.15	0.09272
		7.16	0.09162
		7.17	0.09101
		7.18	0.0909
		7.19	0.09123
		7.2	0.09183
		7.21	0.09245
		7.22	0.09278
		7.23	0.09247
		7.24	0.09117
		7.25	0.08858
		7.26	0.08446
		7.27	0.07865
		7.28	0.07108
		7.29	0.06169
		7.3	0.0504
		7.31	0.03716
		7.32	0.02194
		7.33	0.00469
		7.34	-0.01465
		7.35	-0.03613
		7.36	-0.0599
		7.37	-0.08627
		7.38	-0.11576
		7.39	-0.14906
		7.4	-0.18692
		7.41	-0.22991
		7.42	-0.2783
		7.43	-0.33193
		7.44	-0.39025
		7.45	-0.45229
		7.46	-0.51672
		7.47	-0.58156
		7.48	-0.64436
		7.49	-0.70244
		7.5	-0.75333
		7.51	-0.79502
		7.52	-0.82609
		7.53	-0.84587
		7.54	-0.85436
		7.55	-0.85212
		7.56	-0.83999
		7.57	-0.8189
		7.58	-0.78975
		7.59	-0.75336
		7.6	-0.71051
		7.61	-0.66202
		7.62	-0.60881
		7.63	-0.55183
		7.64	-0.49209
		7.65	-0.43052
		7.66	-0.36793
		7.67	-0.30508
		7.68	-0.24273
		7.69	-0.18183
		7.7	-0.12362
		7.71	-0.06958
		7.72	-0.02104
		7.73	0.02118
		7.74	0.05685
		7.75	0.08309
		7.76	0.10783
		7.77	0.12431
		7.78	0.13989
		7.79	0.15489
		7.8	0.16804
		7.81	0.17847
		7.82	0.18666
		7.83	0.1904
		7.84	0.19787
		7.85	0.20066
		7.86	0.20123
		7.87	0.20441
		7.88	0.20746
		7.89	0.2056
		7.9	0.20772
		7.91	0.20327
		7.92	0.19894
		7.93	0.1921
		7.94	0.18635
		7.95	0.18322
		7.96	0.18132
		7.97	0.17934
		7.98	0.17737
		7.99	0.1773
		8	0.17801
		8.01	0.17796
		8.02	0.17752
		8.03	0.17804
		8.04	0.17844
		8.05	0.17795
		8.06	0.17678
		8.07	0.17594
		8.08	0.17749
		8.09	0.17638
		8.1	0.17545
		8.11	0.17368
		8.12	0.17167
		8.13	0.17071
		8.14	0.16627
		8.15	0.16218
		8.16	0.15704
		8.17	0.15331
		8.18	0.14682
		8.19	0.1391
		8.2	0.1346
		8.21	0.12473
		8.22	0.11798
		8.23	0.111
		8.24	0.1085
		8.25	0.10109
		8.26	0.09648
		8.27	0.0931
		8.28	0.0867
		8.29	0.08539
		8.3	0.0827
		8.31	0.08367
		8.32	0.08292
		8.33	0.07859
		8.34	0.07903
		8.35	0.07724
		8.36	0.07255
		8.37	0.07149
		8.38	0.0685
		8.39	0.06701
		8.4	0.06666
		8.41	0.06546
		8.42	0.06108
		8.43	0.0587
		8.44	0.05783
		8.45	0.05635
		8.46	0.05107
		8.47	0.0497
		8.48	0.04297
		8.49	0.0398
		8.5	0.03754
		8.51	0.03483
		8.52	0.03166
		8.53	0.02715
		8.54	0.02339
		8.55	0.01934
		8.56	0.01769
		8.57	0.01216
		8.58	0.00722
		8.59	0.00611
		8.6	0.00207
		8.61	5.73758e-05
		8.62	-0.00479
		8.63	-0.0058
		8.64	-0.0088
		8.65	-0.01167
		8.66	-0.01453
		8.67	-0.01735
		8.68	-0.02026
		8.69	-0.02399
		8.7	-0.02276
		8.71	-0.02939
		8.72	-0.03135
		8.73	-0.03594
		8.74	-0.04101
		8.75	-0.04097
		8.76	-0.04335
		8.77	-0.04468
		8.78	-0.04726
		8.79	-0.04802
		8.8	-0.05056
		8.81	-0.05117
		8.82	-0.04749
		8.83	-0.04791
		8.84	-0.04434
		8.85	-0.0443
		8.86	-0.04643
		8.87	-0.04692
		8.88	-0.04882
		8.89	-0.05165
		8.9	-0.05788
		8.91	-0.06114
		8.92	-0.06295
		8.93	-0.0677
		8.94	-0.06948
		8.95	-0.07456
		8.96	-0.0764
		8.97	-0.07575
		8.98	-0.08078
		8.99	-0.08199
		9	-0.08423
		9.01	-0.08446
		9.02	-0.08657
		9.03	-0.0898
		9.04	-0.09274
		9.05	-0.0967
		9.06	-0.09684
		9.07	-0.09887
		9.08	-0.10288
		9.09	-0.10488

## Sheet: Figure 1c
Figure 1c
	Specific heat	B	C/T
		8.00434	23.1988
		8.00691	23.1983
		8.00866	23.2053
		8.00928	23.1786
		8.00946	23.1525
		8.00961	23.1327
		8.00969	23.1201
		8.00974	23.0989
		8.00983	23.0772
		8.00983	23.0513
		8.00951	23.0317
		8.00986	23.0133
		8.00986	22.9965
		8.00986	22.9776
		8.00954	22.9612
		8.00958	22.9486
		8.00946	22.945
		8.00957	22.9429
		8.00946	22.9353
		8.00946	22.9224
		8.00953	22.9152
		8.00948	22.9126
		8.00956	22.9202
		8.00987	22.9335
		8.00981	22.958
		8.00949	22.9789
		8.00962	22.9966
		8.00973	23.0045
		8.00987	23.006
		8.00985	23.0025
		8.00972	22.999
		8.00958	22.9961
		8.00989	22.9956
		8.0099	22.998
		8.00991	23.0003
		8.0099	23.0005
		8.0096	22.9997
		8.00974	22.9978
		8.00991	22.9974
		8.00989	22.999
		8.00988	22.9964
		8.00994	22.9845
		8.00992	22.967
		8.00972	22.9515
		8.00982	22.9417
		8.00989	22.9325
		8.00978	22.9255
		8.00988	22.9179
		8.00992	22.9112
		8.00963	22.9076
		8.00949	22.905
		8.00952	22.9072
		8.0095	22.9152
		8.00948	22.9292
		8.00948	22.9429
		8.00975	22.9526
		8.00988	22.9593
		8.00988	22.9615
		8.00988	22.958
		8.0098	22.956
		8.00988	22.9609
		8.00989	22.9728
		8.0099	22.9888
		8.00989	23.0035
		8.00989	23.0077
		8.00985	23.0084
		8.0095	23.0033
		8.0095	22.9934
		8.00948	22.9845
		8.00948	22.9761
		8.00993	22.9699
		8.00988	22.9637
		8.00984	22.9532
		8.0099	22.9437
		8.00982	22.9407
		8.00992	22.942
		8.0098	22.9494
		8.0099	22.959
		8.00989	22.9711
		8.00992	22.9731
		8.00992	22.9641
		8.00989	22.9468
		8.00989	22.936
		8.00987	22.9282
		8.00987	22.9273
		8.00983	22.931
		8.00953	22.9399
		8.00979	22.9462
		8.0099	22.9498
		8.00949	22.9523
		8.00946	22.9539
		8.00949	22.9598
		8.00949	22.9678
		8.0099	22.9711
		8.0099	22.9743
		8.00989	22.9736
		8.00992	22.9719
		8.00989	22.9713
		8.00987	22.9723
		8.00953	22.9742
		8.00945	22.9755
		8.00945	22.9772
		8.00945	22.9793
		8.00972	22.9826
		8.00992	22.9876
		8.00991	22.9934
		8.00989	22.9983
		8.00961	23.0035
		8.00948	23.0136
		8.00956	23.0223
		8.00963	23.0308
		8.00948	23.034
		8.00948	23.0265
		8.00985	23.0081
		8.00971	22.9944
		8.00982	22.9835
		8.00987	22.9783
		8.00989	22.9795
		8.00986	22.9865
		8.00995	22.9924
		8.00982	22.9918
		8.00976	22.9806
		8.00958	22.9637
		8.00968	22.9469
		8.00994	22.9312
		8.00958	22.9275
		8.00957	22.9308
		8.00954	22.9391
		8.00983	22.9446
		8.00994	22.9443
		8.0098	22.9401
		8.00958	22.9411
		8.00983	22.9474
		8.00974	22.9591
		8.00998	22.9765
		8.00976	22.9897
		8.00997	22.9942
		8.00968	22.99
		8.00955	22.9755
		8.00963	22.9554
		8.00958	22.9278
		8.00954	22.9078
		8.00969	22.8928
		8.00979	22.8879
		8.0099	22.8974
		8.00987	22.9051
		8.00996	22.9111
		8.00996	22.914
		8.00984	22.9153
		8.00955	22.9189
		8.00959	22.9263
		8.00949	22.9471
		8.0095	22.9733
		8.00955	23.0139
		8.0095	23.0787
		8.00993	23.1402
		8.00968	23.1988
		8.00713	23.2539
		8.00448	23.3666
		8.00306	23.4518
		8.00051	23.5923
		7.99786	23.7131
		7.99565	23.7705
		7.99252	23.8664
		7.99037	23.9591
		7.98864	24.0235
		7.98607	24.096
		7.98279	24.184
		7.98054	24.2311
		7.9783	24.2892
		7.97647	24.3353
		7.97354	24.3933
		7.97164	24.4348
		7.96949	24.4737
		7.96655	24.5169
		7.9651	24.5419
		7.9618	24.5596
		7.95932	24.5555
		7.95728	24.5749
		7.95435	24.5707
		7.95195	24.5638
		7.94967	24.5839
		7.94727	24.5654
		7.94492	24.558
		7.94267	24.5924
		7.94025	24.6063
		7.93799	24.6078
		7.93559	24.6317
		7.93325	24.6309
		7.93089	24.6782
		7.92859	24.6857
		7.92622	24.6932
		7.92383	24.693
		7.9213	24.7308
		7.91908	24.7343
		7.91614	24.7972
		7.91313	24.8468
		7.91014	24.9172
		7.90811	25.0178
		7.90623	25.0994
		7.90342	25.1733
		7.90096	25.2605
		7.89892	25.352
		7.89668	25.4474
		7.8942	25.5587
		7.89234	25.6772
		7.89023	25.8022
		7.88702	25.9231
		7.88434	26.0708
		7.88198	26.1836
		7.87956	26.2856
		7.87724	26.4423
		7.87493	26.5814
		7.87252	26.7268
		7.87005	26.8377
		7.86757	26.9925
		7.86534	27.104
		7.86284	27.2832
		7.85924	27.423
		7.85653	27.5545
		7.85452	27.6438
		7.8518	27.7384
		7.84959	27.7928
		7.8473	27.8497
		7.84601	27.9172
		7.84502	27.972
		7.84339	28.0336
		7.84241	28.1179
		7.84102	28.1767
		7.83957	28.24
		7.83843	28.3234
		7.83729	28.417
		7.83616	28.4937
		7.83499	28.5819
		7.83381	28.6547
		7.83264	28.7159
		7.83163	28.7731
		7.83028	28.799
		7.82905	28.8567
		7.82779	28.9215
		7.82607	28.9583
		7.82465	28.9825
		7.82366	29.0159
		7.82233	29.0626
		7.82124	29.1101
		7.82007	29.1739
		7.81896	29.2519
		7.81788	29.349
		7.81663	29.3877
		7.81569	29.4428
		7.8144	29.5344
		7.81326	29.6134
		7.8122	29.6657
		7.81108	29.7155
		7.80991	29.7701
		7.80874	29.8281
		7.80768	29.8888
		7.80648	29.9383
		7.80535	29.9613
		7.80422	30.0305
		7.803	30.0792
		7.80204	30.1043
		7.80087	30.1588
		7.79977	30.2207
		7.79859	30.2682
		7.79733	30.3082
		7.79624	30.3373
		7.79512	30.3677
		7.79399	30.4282
		7.7929	30.5235
		7.79172	30.5154
		7.7905	30.5438
		7.78918	30.6551
		7.78786	30.7138
		7.78686	30.764
		7.78549	30.802
		7.78449	30.7745
		7.78317	30.7931
		7.78149	30.9106
		7.78031	30.9522
		7.77907	30.9639
		7.77799	30.9551
		7.77684	30.9225
		7.77579	30.9682
		7.77463	31.0542
		7.77345	31.0802
		7.77237	31.0916
		7.77115	31.0782
		7.76984	31.1472
		7.76858	31.2104
		7.76691	31.2268
		7.76553	31.1972
		7.7643	31.1926
		7.76313	31.2087
		7.76196	31.2375
		7.76078	31.2722
		7.7597	31.297
		7.75851	31.3137
		7.75752	31.3323
		7.75634	31.3604
		7.75506	31.4116
		7.75397	31.4492
		7.75297	31.4806
		7.75179	31.4861
		7.75065	31.4969
		7.74952	31.5159
		7.74825	31.515
		7.74695	31.478
		7.74551	31.4316
		7.74423	31.4209
		7.74275	31.4097
		7.74183	31.4035
		7.74083	31.3962
		7.73947	31.3762
		7.73813	31.3603
		7.73715	31.3563
		7.73611	31.3519
		7.73513	31.3507
		7.73444	31.3433
		7.73307	31.3294
		7.73146	31.3188
		7.73045	31.3207
		7.72945	31.3213
		7.72809	31.3143
		7.72683	31.3162
		7.72552	31.3188
		7.72434	31.3157
		7.72322	31.3053
		7.722	31.2774
		7.72091	31.2422
		7.7198	31.1989
		7.71871	31.157
		7.71761	31.1448
		7.71629	31.1168
		7.7152	31.0793
		7.71397	31.0811
		7.71287	31.0711
		7.71179	31.0469
		7.71058	31.0087
		7.70938	30.9745
		7.70826	30.9607
		7.70719	30.9521
		7.70609	30.946
		7.70486	30.8886
		7.70368	30.8393
		7.70257	30.8046
		7.7008	30.7843
		7.70013	30.7887
		7.69906	30.7963
		7.69793	30.7424
		7.69682	30.6892
		7.69585	30.6687
		7.69473	30.6018
		7.6936	30.5115
		7.69248	30.4896
		7.69136	30.4881
		7.69005	30.5078
		7.68871	30.4891
		7.68759	30.4687
		7.68574	30.4682
		7.68491	30.4582
		7.6842	30.4241
		7.68311	30.3726
		7.68154	30.3559
		7.68055	30.308
		7.67884	30.2313
		7.6776	30.2279
		7.67649	30.1848
		7.6753	30.1389
		7.67408	30.0764
		7.67298	30.0221
		7.67179	29.9763
		7.67065	29.9683
		7.66948	29.9339
		7.66809	29.8755
		7.66701	29.7955
		7.66542	29.7323
		7.66407	29.6886
		7.66276	29.6272
		7.66163	29.5719
		7.66035	29.5192
		7.65928	29.4785
		7.65822	29.4263
		7.65687	29.3855
		7.65563	29.3364
		7.65429	29.3195
		7.65341	29.2802
		7.65243	29.2293
		7.65116	29.1666
		7.64962	29.1213
		7.64881	29.0992
		7.64754	29.0628
		7.64663	29.0076
		7.64551	28.966
		7.64442	28.9084
		7.6432	28.8653
		7.642	28.8242
		7.6407	28.7876
		7.63905	28.7536
		7.63769	28.7173
		7.63649	28.7074
		7.63523	28.6872
		7.63419	28.6498
		7.63305	28.6089
		7.63196	28.5799
		7.63065	28.5812
		7.62955	28.5486
		7.62784	28.4675
		7.62713	28.3858
		7.62605	28.3387
		7.6245	28.3059
		7.62338	28.2524
		7.6221	28.2195
		7.62107	28.1798
		7.61999	28.1383
		7.619	28.0833
		7.61792	28.0368
		7.61664	27.9985
		7.61529	27.9548
		7.61433	27.8985
		7.61294	27.8548
		7.61163	27.8065
		7.61092	27.7634
		7.6096	27.7477
		7.60854	27.735
		7.60784	27.7038
		7.6065	27.6429
		7.60477	27.5737
		7.60345	27.5886
		7.60245	27.5355
		7.60127	27.4748
		7.60007	27.3744
		7.59891	27.3972
		7.59774	27.4025
		7.59664	27.3629
		7.59541	27.2446
		7.59422	27.1338
		7.59321	27.1382
		7.59202	27.1209
		7.59126	27.0923
		7.59056	27.06
		7.58949	27.0207
		7.58792	26.9267
		7.58731	26.8676
		7.58581	26.9309
		7.58481	26.9226
		7.58295	26.8534
		7.58206	26.7675
		7.58108	26.7601
		7.58009	26.7725
		7.57927	26.6926
		7.5778	26.6321
		7.57622	26.6488
		7.57508	26.655
		7.57435	26.6443
		7.57303	26.6248
		7.57167	26.6064
		7.57066	26.5845
		7.56995	26.5541
		7.56861	26.507
		7.56781	26.462
		7.56632	26.445
		7.56533	26.4325
		7.56433	26.4173
		7.56301	26.4072
		7.56204	26.3866
		7.5607	26.3069
		7.5591	26.2963
		7.55831	26.2796
		7.55731	26.2311
		7.55568	26.1913
		7.55442	26.1629
		7.55323	26.1445
		7.55195	26.1021
		7.55088	26.0541
		7.54979	25.9896
		7.54871	25.9664
		7.54754	25.9655
		7.54604	25.9256
		7.54409	25.9259
		7.54282	25.9152
		7.54173	25.895
		7.54066	25.8716
		7.53948	25.8455
		7.53843	25.8008
		7.53711	25.7763
		7.53603	25.738
		7.53486	25.6984
		7.53319	25.6314
		7.53187	25.6361
		7.53057	25.6269
		7.52923	25.6012
		7.52849	25.5736
		7.52707	25.5535
		7.52571	25.5513
		7.52485	25.5282
		7.52378	25.4932
		7.52245	25.4441
		7.52132	25.4441
		7.52023	25.4452
		7.5189	25.4331
		7.51771	25.4119
		7.51658	25.388
		7.51548	25.3619
		7.51442	25.3333
		7.51366	25.2947
		7.51218	25.2654
		7.51089	25.2379
		7.50969	25.2151
		7.50859	25.1983
		7.5075	25.1862
		7.50635	25.1707
		7.50522	25.1657
		7.50405	25.1562
		7.50287	25.148
		7.50178	25.129
		7.50058	25.1066
		7.49926	25.0774
		7.49789	25.0557
		7.49631	25.0347
		7.49497	25.0085
		7.4939	24.9897
		7.49269	24.9676
		7.49158	24.9448
		7.49039	24.9167
		7.48942	24.8943
		7.48807	24.8736
		7.48705	24.8588
		7.48584	24.8443
		7.4845	24.8284
		7.48332	24.8118
		7.48233	24.7938
		7.48137	24.7737
		7.48018	24.7445
		7.47906	24.7134
		7.47797	24.6645
		7.47674	24.6363
		7.47543	24.6056
		7.47444	24.5767
		7.4732	24.5514
		7.47211	24.5308
		7.4709	24.5155
		7.4697	24.5053
		7.46857	24.4934
		7.46747	24.4963
		7.46642	24.5077
		7.46518	24.5228
		7.46422	24.5306
		7.46304	24.5301
		7.46176	24.5185
		7.46064	24.5011
		7.45957	24.4828
		7.45831	24.4677
		7.45705	24.453
		7.45599	24.4388
		7.45502	24.4088
		7.45388	24.3649
		7.45271	24.3593
		7.45157	24.3387
		7.45051	24.3102
		7.44928	24.2724
		7.44809	24.2443
		7.44703	24.2324
		7.44576	24.2318
		7.44462	24.2317
		7.44352	24.2162
		7.44234	24.2031
		7.44124	24.1945
		7.44003	24.1821
		7.43909	24.1742
		7.43787	24.1673
		7.4368	24.163
		7.43565	24.1571
		7.43437	24.1539
		7.43318	24.149
		7.43209	24.1418
		7.43103	24.1288
		7.42989	24.1098
		7.42867	24.0872
		7.42761	24.0664
		7.42654	24.0449
		7.42538	24.0263
		7.42429	24.0108
		7.42283	23.997
		7.42126	23.9811
		7.4203	23.9664
		7.41932	23.9416
		7.41793	23.9183
		7.41664	23.8867
		7.41565	23.8598
		7.41399	23.8412
		7.41274	23.8283
		7.41163	23.8155
		7.41046	23.8037
		7.4093	23.7907
		7.40827	23.7756
		7.40713	23.7626
		7.40601	23.7435
		7.40482	23.7302
		7.40364	23.7202
		7.40248	23.7132
		7.40141	23.7077
		7.40007	23.7009
		7.39905	23.6963
		7.398	23.6934
		7.3968	23.6882
		7.39564	23.6762
		7.39444	23.6596
		7.39346	23.6402
		7.39226	23.6245
		7.39102	23.607
		7.38993	23.5953
		7.38861	23.5699
		7.38749	23.5256
		7.38619	23.5608
		7.38451	23.5934
		7.38352	23.5834
		7.38206	23.5061
		7.38091	23.5144
		7.37974	23.5271
		7.37866	23.5159
		7.3775	23.4692
		7.3763	23.4157
		7.37522	23.4334
		7.37391	23.4364
		7.37272	23.4108
		7.37164	23.3762
		7.3706	23.3302
		7.36938	23.292
		7.36835	23.2868
		7.36709	23.2854
		7.36597	23.2713
		7.36488	23.2781
		7.36378	23.2909
		7.36245	23.2739
		7.36067	23.2801
		7.36	23.2758
		7.35818	23.2618
		7.35707	23.248
		7.35588	23.2496
		7.35467	23.2617
		7.3533	23.277
		7.3522	23.2822
		7.35109	23.2763
		7.35011	23.2356
		7.34898	23.2089
		7.34767	23.23
		7.34656	23.2151
		7.34553	23.2079
		7.34438	23.2052
		7.34308	23.1721
		7.34215	23.1447
		7.34072	23.1948
		7.33948	23.1993
		7.33841	23.1859
		7.33757	23.1733
		7.33641	23.1629
		7.33504	23.1625
		7.33405	23.174
		7.33297	23.1977
		7.33162	23.2212
		7.33053	23.2323
		7.32942	23.2341
		7.32842	23.2225
		7.32714	23.2086
		7.32604	23.1978
		7.32472	23.1869
		7.3236	23.1781
		7.32262	23.1668
		7.3214	23.156
		7.32027	23.1491
		7.3191	23.1478
		7.31789	23.1492
		7.31667	23.1501
		7.3157	23.1457
		7.31447	23.1332
		7.31264	23.1165
		7.31198	23.1012
		7.31062	23.0832
		7.3096	23.0661
		7.30891	23.05
		7.30725	22.9923
		7.30572	22.9403
		7.30449	22.9948
		7.30328	23.0081
		7.30223	23.0206
		7.30109	23.0309
		7.29989	23.0198
		7.29867	23.0128
		7.29759	23.038
		7.29638	23.0484
		7.29529	23.0508
		7.29409	23.059
		7.293	23.0615
		7.29179	23.0622
		7.29082	23.0638
		7.28963	23.0686
		7.28839	23.0833
		7.28706	23.1026
		7.28567	23.1142
		7.28463	23.1104
		7.28285	23.0954
		7.28151	23.0761
		7.2805	23.0551
		7.2793	23.0427
		7.27795	23.0414
		7.2764	23.0528
		7.2754	23.07
		7.27441	23.0864
		7.2735	23.1059
		7.27224	23.1133
		7.27071	23.143
		7.2692	23.1614
		7.26811	23.1778
		7.26736	23.204
		7.26633	23.2322
		7.26502	23.2387
		7.2643	23.2396
		7.26295	23.2363
		7.26162	23.2148
		7.2603	23.2209
		7.25924	23.2407
		7.2579	23.2416
		7.25688	23.2465
		7.25545	23.2625
		7.25423	23.2802
		7.25302	23.3015
		7.25185	23.3146
		7.25078	23.3214
		7.24959	23.3246
		7.2486	23.3299
		7.24731	23.3413
		7.24568	23.3575
		7.24469	23.3776
		7.24336	23.4001
		7.24203	23.4479
		7.24103	23.4909
		7.23999	23.5267
		7.23866	23.551
		7.23723	23.5653
		7.23613	23.5828
		7.23506	23.6017
		7.23424	23.6227
		7.2335	23.6456
		7.23163	23.6645
		7.23044	23.7016
		7.22937	23.7222
		7.22802	23.7457
		7.22692	23.7688
		7.2258	23.781
		7.2247	23.8042
		7.22376	23.8514
		7.22273	23.9055
		7.22176	23.9648
		7.22078	24.0198
		7.2191	24.103
		7.21779	24.1809
		7.21654	24.2184
		7.21544	24.285
		7.21439	24.3632
		7.21313	24.4213
		7.21181	24.4682
		7.21024	24.4914
		7.20886	24.526
		7.20787	24.5773
		7.20656	24.6496
		7.20558	24.7147
		7.20459	24.7788
		7.20281	24.8098
		7.20167	24.8838
		7.2007	24.9305
		7.19952	24.9762
		7.19839	25.0334
		7.19698	25.0799
		7.19502	25.1396
		7.19389	25.202
		7.1928	25.2775
		7.19228	25.3368
		7.19045	25.4138
		7.18938	25.4803
		7.18829	25.5394
		7.1876	25.6164
		7.18576	25.6737
		7.18491	25.7597
		7.18387	25.8122
		7.1826	25.892
		7.18188	25.9582
		7.18028	26.032
		7.17912	26.0931
		7.17802	26.158
		7.17682	26.2208
		7.17561	26.3396
		7.17458	26.4494
		7.17336	26.5647
		7.17226	26.6308
		7.17118	26.6905
		7.16986	26.799
		7.16888	26.8872
		7.16785	26.9772
		7.16636	27.048
		7.16522	27.0948
		7.16401	27.1743
		7.16302	27.2507
		7.16192	27.314
		7.16073	27.3608
		7.15961	27.4185
		7.1583	27.4936
		7.15719	27.5377
		7.15523	27.6189
		7.15405	27.6984
		7.15273	27.7651
		7.15164	27.8379
		7.15052	27.8976
		7.14936	27.9687
		7.14815	28.0427
		7.14693	28.108
		7.1458	28.1967
		7.14471	28.2702
		7.14353	28.3443
		7.14239	28.4149
		7.1413	28.4844
		7.14026	28.5495
		7.13909	28.5892
		7.13776	28.6398
		7.13666	28.6838
		7.13556	28.7149
		7.13435	28.7554
		7.13334	28.8006
		7.1321	28.8644
		7.1309	28.9377
		7.1297	29.0041
		7.12863	29.0507
		7.12711	29.0983
		7.12579	29.1316
		7.12421	29.1547
		7.123	29.2004
		7.12177	29.2396
		7.12069	29.2845
		7.1196	29.3232
		7.1185	29.3511
		7.11736	29.3795
		7.11625	29.4001
		7.1148	29.4118
		7.1137	29.4245
		7.1125	29.4338
		7.11081	29.444
		7.10947	29.4532
		7.10807	29.4635
		7.10699	29.4716
		7.10587	29.4721
		7.10467	29.4701
		7.10358	29.4636
		7.10247	29.455
		7.10149	29.4471
		7.10015	29.4414
		7.09893	29.4288
		7.09781	29.4119
		7.09674	29.3902
		7.09563	29.3605
		7.09442	29.3354
		7.09303	29.3202
		7.09139	29.3137
		7.09074	29.3138
		7.08943	29.3025
		7.0878	29.2715
		7.08644	29.227
		7.08535	29.1854
		7.08413	29.1481
		7.08309	29.1304
		7.08193	29.1271
		7.08065	29.1303
		7.07956	29.135
		7.07853	29.1387
		7.07733	29.145
		7.07611	29.1398
		7.07502	29.1259
		7.07394	29.0977
		7.0727	29.0615
		7.07114	29.0136
		7.07012	28.9769
		7.06881	28.9388
		7.06783	28.8947
		7.06614	28.835
		7.0647	28.8573
		7.06359	28.8325
		7.06251	28.8046
		7.06139	28.7679
		7.06025	28.7351
		7.05907	28.6984
		7.05796	28.669
		7.05662	28.6481
		7.05552	28.633
		7.05456	28.6111
		7.05343	28.5978
		7.05227	28.5915
		7.0511	28.5813
		7.05002	28.5653
		7.04874	28.5468
		7.04765	28.5221
		7.04658	28.5029
		7.04542	28.4934
		7.04425	28.4904
		7.04316	28.4945
		7.04196	28.5017
		7.04075	28.503
		7.03961	28.5006
		7.03842	28.4938
		7.03704	28.4894
		7.03603	28.4913
		7.03505	28.4927
		7.03397	28.4929
		7.03242	28.4965
		7.03135	28.4983
		7.03039	28.5014
		7.0292	28.5119
		7.02766	28.5289
		7.0263	28.55
		7.02502	28.5845
		7.02396	28.6195
		7.02272	28.658
		7.0214	28.68
		7.02028	28.7181
		7.01919	28.7433
		7.01809	28.7709
		7.01677	28.7935
		7.01567	28.8223
		7.01462	28.8503
		7.01345	28.8809
		7.01236	28.9001
		7.01115	28.9104
		7.01006	28.9321
		7.00884	28.9586
		7.00777	28.9507
		7.00655	28.9758
		7.00547	29.0454
		7.00426	29.1043
		7.00295	29.1416
		7.00183	29.1754
		7.00035	29.2182
		6.99931	29.2534
		6.99797	29.3026
		6.99661	29.3595
		6.99533	29.4094
		6.99411	29.4583
		6.99318	29.5002
		6.99221	29.533
		6.99087	29.5702
		6.98962	29.5934
		6.98838	29.6379
		6.98731	29.6895
		6.986	29.7523
		6.98488	29.8087
		6.98364	29.8752
		6.98224	29.9184
		6.98045	29.9751
		6.97939	30.0459
		6.97817	30.1121
		6.97709	30.1609
		6.97587	30.1929
		6.97491	30.2237
		6.97366	30.2608
		6.97233	30.2982
		6.97116	30.3379
		6.96985	30.4071
		6.96866	30.4714
		6.96765	30.556
		6.96645	30.6385
		6.96548	30.7276
		6.96413	30.8243
		6.96257	30.9227
		6.96182	30.9987
		6.96047	31.0882
		6.95961	31.1621
		6.95776	31.245
		6.95676	31.3136
		6.95533	31.372
		6.95413	31.4423
		6.95292	31.5034
		6.95177	31.5697
		6.95071	31.6126
		6.94907	31.6741
		6.94744	31.7153
		6.94624	31.7544
		6.94505	31.8075
		6.9439	31.8685
		6.9426	31.9363
		6.9416	31.992
		6.9402	32.0515
		6.9391	32.0999
		6.93741	32.1647
		6.93596	32.2282
		6.93463	32.279
		6.93354	32.3201
		6.93239	32.3568
		6.93117	32.3904
		6.92997	32.4549
		6.92801	32.5135
		6.92678	32.5657
		6.92547	32.6108
		6.92449	32.6519
		6.92338	32.6964
		6.92229	32.7484
		6.92091	32.7935
		6.91973	32.8641
		6.91874	32.9275
		6.91737	32.9804
		6.91619	33.0088
		6.9149	33.0322
		6.91355	33.0467
		6.91222	33.0658
		6.91092	33.0876
		6.9099	33.1311
		6.9086	33.1722
		6.90751	33.2113
		6.90673	33.2466
		6.90595	33.2904
		6.9041	33.3139
		6.90287	33.3327
		6.90178	33.3483
		6.90066	33.3671
		6.89964	33.3918
		6.89893	33.4195
		6.89726	33.4449
		6.89623	33.483
		6.89481	33.5223
		6.89348	33.5576
		6.89239	33.5952
		6.89123	33.6265
		6.89017	33.6579
		6.88896	33.7024
		6.88781	33.7464
		6.88681	33.7837
		6.8855	33.8233
		6.88387	33.8487
		6.88255	33.8733
		6.88147	33.8931
		6.88014	33.9081
		6.87946	33.9182
		6.87842	33.9312
		6.87708	33.9474
		6.87577	33.9572
		6.87427	33.9618
		6.87299	33.9554
		6.87179	33.9398
		6.87075	33.9201
		6.86963	33.9077
		6.86856	33.9049
		6.86736	33.9077
		6.86617	33.917
		6.86499	33.9283
		6.8639	33.9431
		6.86274	33.9529
		6.86153	33.9595
		6.8605	33.9597
		6.85928	33.9523
		6.85814	33.9407
		6.85713	33.9237
		6.85555	33.8996
		6.85421	33.8753
		6.85287	33.8541
		6.85187	33.8413
		6.85037	33.8294
		6.84928	33.8184
		6.84783	33.8068
		6.84682	33.7949
		6.84567	33.7821
		6.84458	33.7775
		6.84341	33.7827
		6.84229	33.7882
		6.84111	33.7864
		6.83998	33.7634
		6.8388	33.7319
		6.83767	33.6904
		6.83657	33.6657
		6.83543	33.6424
		6.83424	33.6172
		6.83305	33.5968
		6.83198	33.5794
		6.83075	33.5634
		6.82962	33.5502
		6.82852	33.5373
		6.82743	33.5228
		6.8261	33.507
		6.82464	33.4889
		6.823	33.4781
		6.82166	33.4659
		6.8209	33.4498
		6.81946	33.4352
		6.81817	33.4062
		6.81699	33.3738
		6.81595	33.3445
		6.81487	33.3078
		6.81373	33.2803
		6.8126	33.2486
		6.81119	33.2156
		6.80981	33.1816
		6.80807	33.1381
		6.807	33.1039
		6.8058	33.0772
		6.80456	33.0556
		6.80357	33.0369
		6.80234	33.0059
		6.80104	32.9685
		6.79993	32.9219
		6.79889	32.8576
		6.79778	32.8099
		6.79651	32.7567
		6.79533	32.7017
		6.79431	32.667
		6.7931	32.6397
		6.79191	32.6195
		6.79084	32.6006
		6.78971	32.5782
		6.78855	32.5571
		6.78752	32.5324
		6.78632	32.5119
		6.78497	32.4808
		6.78389	32.4564
		6.78277	32.4184
		6.78158	32.3753
		6.78049	32.3339
		6.77928	32.2992
		6.7782	32.2551
		6.77711	32.2221
		6.77593	32.1708
		6.77484	32.1402
		6.77363	32.0921
		6.77187	32.0476
		6.7706	32.0096
		6.76935	31.9773
		6.76817	31.9528
		6.76697	31.9276
		6.76579	31.9051
		6.76469	31.8791
		6.76353	31.8387
		6.76245	31.7983
		6.76116	31.7391
		6.76006	31.6913
		6.75891	31.6511
		6.75783	31.6176
		6.75674	31.5946
		6.75548	31.5609
		6.75441	31.522
		6.7532	31.4672
		6.7521	31.4213
		6.75101	31.3663
		6.7497	31.3239
		6.74824	31.2817
		6.74692	31.2492
		6.74535	31.2229
		6.74405	31.202
		6.74293	31.1789
		6.7416	31.1444
		6.73998	31.1074
		6.73829	31.0693
		6.73721	31.0177
		6.73603	30.9739
		6.73495	30.9326
		6.73386	30.8821
		6.73271	30.833
		6.73163	30.796
		6.73038	30.7643
		6.72933	30.7422
		6.72808	30.7171
		6.72674	30.6905
		6.72513	30.6362
		6.72413	30.5967
		6.72257	30.5558
		6.7213	30.5063
		6.72004	30.4502
		6.71906	30.4034
		6.71794	30.3604
		6.71664	30.3423
		6.71542	30.3321
		6.71436	30.324
		6.71339	30.3124
		6.71222	30.2948
		6.71108	30.2656
		6.70983	30.2291
		6.70879	30.1898
		6.70764	30.1351
		6.70633	30.0879
		6.70454	30.0295
		6.70311	29.9828
		6.70184	29.9375
		6.70067	29.9009
		6.69968	29.8766
		6.69851	29.8587
		6.69737	29.8461
		6.69625	29.8376
		6.69502	29.8294
		6.69393	29.8158
		6.69272	29.7908
		6.69165	29.764
		6.69037	29.7137
		6.68928	29.6555
		6.68824	29.6184
		6.68691	29.5793
		6.68547	29.5495
		6.68439	29.5277
		6.68338	29.5083
		6.68199	29.4839
		6.68069	29.4485
		6.67937	29.4068
		6.67812	29.3563
		6.677	29.3158
		6.67569	29.2896
		6.67448	29.2676
		6.67337	29.2225
		6.67223	29.199
		6.67102	29.1757
		6.66983	29.1636
		6.66871	29.1461
		6.66765	29.1188
		6.66652	29.0836
		6.6654	29.0363
		6.66424	29.0018
		6.66302	28.9694
		6.6617	28.9359
		6.66069	28.9086
		6.6596	28.8752
		6.65838	28.8469
		6.65698	28.8307
		6.65596	28.819
		6.65488	28.798
		6.65363	28.7738
		6.652	28.7493
		6.65045	28.7288
		6.6492	28.713
		6.64821	28.7013
		6.64698	28.6903
		6.64566	28.6745
		6.64468	28.6467
		6.64336	28.6153
		6.64225	28.5767
		6.64126	28.5511
		6.63994	28.5171
		6.63882	28.4901
		6.63774	28.4596
		6.63665	28.4335
		6.63543	28.4054
		6.6342	28.3827
		6.63322	28.3571
		6.63224	28.3334
		6.63091	28.3107
		6.62968	28.2837
		6.62816	28.2481
		6.62714	28.2124
		6.62581	28.1803
		6.62477	28.1596
		6.62371	28.1452
		6.6227	28.1315
		6.62177	28.1099
		6.62055	28.094
		6.61945	28.0825
		6.61834	28.0764
		6.61726	28.0723
		6.61628	28.0656
		6.61509	28.0505
		6.61362	28.0253
		6.61181	27.9972
		6.61058	27.9605
		6.60926	27.9271
		6.60826	27.8878
		6.60678	27.8475
		6.60547	27.8167
		6.60463	27.7916
		6.60352	27.7722
		6.60208	27.7526
		6.60107	27.7387
		6.60013	27.7232
		6.59895	27.7003
		6.59783	27.6689
		6.59676	27.6332
		6.59542	27.5924
		6.59456	27.555
		6.59335	27.522
		6.59204	27.4857
		6.59094	27.4563
		6.58968	27.4403
		6.58864	27.4256
		6.58678	27.4174
		6.58556	27.4141
		6.58438	27.4077
		6.58325	27.3984
		6.58193	27.3912
		6.58083	27.3802
		6.57962	27.3636
		6.57854	27.3462
		6.57746	27.3218
		6.57623	27.308
		6.57516	27.3013
		6.57394	27.2968
		6.57289	27.2893
		6.57159	27.272
		6.57021	27.2438
		6.56841	27.2134
		6.56707	27.1916
		6.56592	27.1832
		6.56479	27.1786
		6.56371	27.1765
		6.5626	27.1762
		6.56145	27.1761
		6.56014	27.1733
		6.55892	27.1713
		6.55795	27.1616
		6.55662	27.1562
		6.55531	27.1512
		6.55393	27.1405
		6.55248	27.1295
		6.55113	27.1115
		6.54993	27.0875
		6.54883	27.0668
		6.54774	27.0488
		6.54658	27.0253
		6.54541	27.0032
		6.54432	26.9753
		6.54324	26.9519
		6.542	26.9293
		6.54037	26.9062
		6.53957	26.8893
		6.53833	26.8629
		6.53667	26.8425
		6.53539	26.8182
		6.5343	26.7945
		6.53354	26.7759
		6.53219	26.7543
		6.53088	26.7297
		6.52985	26.7092
		6.52845	26.6809
		6.52738	26.6571
		6.5263	26.6322
		6.52524	26.6047
		6.52476	26.5827
		6.52323	26.5693
		6.52225	26.5608
		6.52061	26.5558
		6.51929	26.5464
		6.51817	26.5355
		6.51712	26.5252
		6.51576	26.5087
		6.51464	26.4917
		6.51357	26.4728
		6.51235	26.4578
		6.51129	26.4446
		6.51013	26.4329
		6.50905	26.4186
		6.50796	26.4051
		6.50681	26.3927
		6.50556	26.3818
		6.50419	26.3724
		6.50255	26.3618
		6.50158	26.3466
		6.50025	26.3262
		6.49886	26.2929
		6.49767	26.2748
		6.49658	26.2514
		6.49536	26.2294
		6.49425	26.2021
		6.49331	26.1874
		6.49208	26.1757
		6.491	26.1688
		6.48987	26.1583
		6.48867	26.1452
		6.48737	26.1296
		6.48634	26.1082
		6.48515	26.0872
		6.48404	26.0681
		6.48309	26.0507
		6.48174	26.0322
		6.48054	26.0199
		6.47941	26.0046
		6.47824	25.9843
		6.47716	25.9628
		6.47596	25.9399
		6.47495	25.9212
		6.4737	25.9146
		6.47264	25.9163
		6.47153	25.9253
		6.4704	25.9345
		6.46921	25.9381
		6.46812	25.9382
		6.46698	25.9363
		6.4657	25.9286
		6.46461	25.915
		6.46335	25.8952
		6.4618	25.8649
		6.46003	25.8342
		6.45903	25.8101
		6.45794	25.7899
		6.45659	25.7634
		6.45553	25.743
		6.45437	25.7199
		6.4533	25.6958
		6.45215	25.6702
		6.45095	25.6495
		6.44969	25.6289
		6.44878	25.6117
		6.44767	25.6004
		6.44634	25.597
		6.44523	25.5917
		6.44414	25.5901
		6.44305	25.5886
		6.44172	25.587
		6.44086	25.5833
		6.43964	25.5803
		6.43831	25.5676
		6.43732	25.551
		6.43604	25.5354
		6.43488	25.5197
		6.43369	25.5039
		6.43254	25.4921
		6.43142	25.4852
		6.43024	25.4787
		6.42925	25.4727
		6.42815	25.466
		6.42688	25.4557
		6.42581	25.4468
		6.42462	25.4334
		6.42354	25.4136
		6.42226	25.3933
		6.42126	25.375
		6.41993	25.3656
		6.41795	25.3592
		6.41675	25.349
		6.41544	25.3372
		6.41436	25.3181
		6.41316	25.2972
		6.41215	25.2791
		6.41097	25.2587
		6.40988	25.245
		6.40862	25.2377
		6.40739	25.2357
		6.40628	25.2365
		6.40519	25.2365
		6.40407	25.2414
		6.40283	25.2508
		6.40162	25.2643
		6.40032	25.2694
		6.39841	25.2697
		6.39721	25.2513
		6.39603	25.2228
		6.39496	25.1973
		6.39374	25.1798
		6.39264	25.1604
		6.39159	25.1491
		6.3904	25.1424
		6.38905	25.1306
		6.38752	25.1178
		6.38621	25.1036
		6.38489	25.0975
		6.38369	25.096
		6.38237	25.0966
		6.38123	25.0939
		6.37994	25.0818
		6.37865	25.0673
		6.37728	25.0551
		6.37574	25.0477
		6.37429	25.0483
		6.37319	25.0521
		6.37211	25.0448
		6.37088	25.0245
		6.36985	24.9923
		6.36869	24.949
		6.36755	24.9105
		6.36633	24.8825
		6.36533	24.8664
		6.36391	24.8509
		6.36278	24.8392
		6.36155	24.8263
		6.36017	24.8205
		6.35886	24.8227
		6.35738	24.8349
		6.35616	24.8476
		6.35498	24.854
		6.35384	24.85
		6.35272	24.8392
		6.35156	24.827
		6.35042	24.8108
		6.34934	24.7914
		6.34812	24.7712
		6.34703	24.7499
		6.34591	24.7308
		6.34471	24.7208
		6.34337	24.7133
		6.34217	24.7101
		6.3405	24.7092
		6.33954	24.7101
		6.33815	24.7103
		6.33719	24.7086
		6.33622	24.7025
		6.3352	24.6892
		6.33381	24.6653
		6.33305	24.6383
		6.33172	24.6099
		6.33065	24.5882
		6.32927	24.5749
		6.32794	24.5721
		6.32664	24.568
		6.32519	24.5605
		6.32406	24.5444
		6.32308	24.524
		6.32192	24.5015
		6.32074	24.4719
		6.31966	24.453
		6.31848	24.4366
		6.31736	24.4293
		6.31615	24.4287
		6.31504	24.4309
		6.31354	24.4342
		6.31172	24.4369
		6.31065	24.4312
		6.30957	24.4214
		6.30833	24.409
		6.30729	24.398
		6.30592	24.3848
		6.30484	24.374
		6.30359	24.3682
		6.30255	24.3675
		6.30136	24.371
		6.30004	24.3804
		6.29916	24.3936
		6.29795	24.4101
		6.29675	24.42
		6.29507	24.4125
		6.29375	24.3877
		6.29321	24.3655
		6.29209	24.3408
		6.29112	24.3194
		6.28998	24.3001
		6.28871	24.2707
		6.28761	24.2415
		6.2866	24.205
		6.28542	24.1678
		6.28432	24.1379
		6.28312	24.1223
		6.28177	24.1167
		6.28028	24.1171
		6.27871	24.1206
		6.27761	24.1259
		6.27636	24.1272
		6.27526	24.1273
		6.27438	24.1221
		6.27306	24.1119
		6.27185	24.0996
		6.27064	24.0834
		6.26931	24.0674
		6.26834	24.0536
		6.26705	24.0378
		6.26574	24.0186
		6.26463	24.0004
		6.26363	23.9855
		6.26253	23.9666
		6.26146	23.9575
		6.26034	23.9534
		6.25891	23.9544
		6.25785	23.9574
		6.25684	23.9627
		6.25549	23.9727
		6.2544	23.9849
		6.25353	23.9954
		6.25211	24.0066
		6.25085	24.009
		6.24989	24.0003
		6.24882	23.9895
		6.24722	23.9771
		6.24587	23.9651
		6.24429	23.9482
		6.24308	23.9305
		6.24208	23.9102
		6.24064	23.8874
		6.23965	23.8717
		6.23833	23.8649
		6.23725	23.8644
		6.23622	23.8645
		6.23462	23.8625
		6.23361	23.8574
		6.23286	23.8481
		6.23125	23.8383
		6.2302	23.827
		6.22857	23.8177
		6.22733	23.808
		6.22614	23.8022
		6.22491	23.7962
		6.22369	23.7854
		6.22251	23.773
		6.22151	23.7641
		6.22017	23.7576
		6.21906	23.7511
		6.21787	23.7402
		6.21666	23.7274
		6.21528	23.7181
		6.21446	23.7145
		6.21338	23.7088
		6.2122	23.7007
		6.21109	23.6889
		6.20968	23.6771
		6.20792	23.6672
		6.20671	23.6596
		6.20557	23.6537
		6.20448	23.6498
		6.20354	23.6465
		6.20206	23.6415
		6.20087	23.6352
		6.19976	23.6255
		6.19863	23.6168
		6.19749	23.6092
		6.19594	23.6005
		6.19459	23.5922
		6.1931	23.5777
		6.19227	23.5585
		6.19098	23.5449
		6.19022	23.5393
		6.18922	23.5406
		6.1882	23.5429
		6.18688	23.5442
		6.18583	23.5385
		6.18416	23.5316
		6.18348	23.5262
		6.18215	23.5171
		6.18062	23.5024
		6.18013	23.4855
		6.17876	23.4547
		6.17722	23.424
		6.17638	23.4022
		6.17506	23.3896
		6.17378	23.3869
		6.17333	23.3925
		6.17147	23.4043
		6.17024	23.4126
		6.16933	23.4143
		6.16859	23.4095
		6.16696	23.4072
		6.16618	23.4051
		6.1646	23.4066
		6.16316	23.4044
		6.16208	23.3949
		6.16089	23.3778
		6.15976	23.363
		6.15862	23.35
		6.15764	23.3434
		6.15629	23.3435
		6.15515	23.35
		6.1539	23.3545
		6.15202	23.3561
		6.15096	23.3539
		6.14993	23.3449
		6.14893	23.3335
		6.14757	23.3312
		6.14621	23.3345
		6.14509	23.3408
		6.14379	23.3452
		6.14256	23.3413
		6.14157	23.3281
		6.14038	23.3047
		6.13917	23.2829
		6.13808	23.2648
		6.1371	23.2485
		6.13599	23.2297
		6.13492	23.2142
		6.13359	23.1991
		6.13252	23.1914
		6.13156	23.1828
		6.13032	23.1687
		6.1296	23.1499
		6.12827	23.1308
		6.12681	23.1096
		6.126	23.1002
		6.12456	23.0902
		6.12347	23.0829
		6.12215	23.0806
		6.12091	23.0825
		6.11979	23.0855
		6.1187	23.0888
		6.1176	23.0861
		6.11637	23.0789
		6.11505	23.067
		6.11317	23.0545
		6.11196	23.0451
		6.1108	23.0378
		6.10965	23.0253
		6.10846	23.009
		6.10727	22.9961
		6.10605	22.9873
		6.10432	22.9829
		6.10299	22.9804
		6.10156	22.9756
		6.10044	22.968
		6.09922	22.9602
		6.09822	22.9515
		6.09714	22.9443
		6.09579	22.9384
		6.09381	22.932
		6.09238	22.9284
		6.09132	22.9213
		6.09023	22.913
		6.08901	22.9001
		6.08781	22.8911
		6.0868	22.8896
		6.0857	22.8948
		6.08436	22.9028
		6.08316	22.9092
		6.08167	22.9165
		6.08009	22.919
		6.07887	22.9169
		6.07779	22.9108
		6.0765	22.9023
		6.07537	22.8909
		6.07417	22.8806
		6.07295	22.8648
		6.07196	22.852
		6.07075	22.8388
		6.06968	22.829
		6.06833	22.8205
		6.06722	22.8129
		6.06597	22.7993
		6.0649	22.787
		6.06378	22.7697
		6.06258	22.7482
		6.06148	22.7273
		6.0603	22.7095
		6.0592	22.7039
		6.05774	22.7083
		6.0569	22.7151
		6.05536	22.7242
		6.05394	22.7279
		6.05269	22.7261
		6.05136	22.7227
		6.05017	22.7168
		6.04909	22.7121
		6.04788	22.7131
		6.0468	22.7164
		6.0456	22.7127
		6.04449	22.7025
		6.04329	22.6897
		6.04222	22.6771
		6.04105	22.6645
		6.03986	22.6583
		6.03879	22.6551
		6.0376	22.6497
		6.0365	22.6423
		6.03538	22.6269
		6.03434	22.6101
		6.0332	22.5946
		6.03194	22.5795
		6.03076	22.5715
		6.02976	22.5763
		6.02855	22.5921
		6.02739	22.615
		6.02631	22.6325
		6.02515	22.6466
		6.02396	22.6503
		6.02293	22.6466
		6.02173	22.6382
		6.02054	22.6261
		6.01939	22.6128
		6.01838	22.5966
		6.01711	22.5812
		6.01614	22.5658
		6.01486	22.5568
		6.01386	22.5519
		6.01263	22.5452
		6.01145	22.5337
		6.01046	22.5204
		6.0093	22.5058
		6.00814	22.4831
		6.00673	22.4649
		6.00558	22.4488
		6.0045	22.4418
		6.00301	22.4397
		6.00191	22.4399
		6.00026	22.445
		5.99909	22.4505
		5.99824	22.4518
		5.9969	22.4502
		5.99565	22.4461
		5.99493	22.4398
		5.99357	22.432
		5.99257	22.4209
		5.9912	22.4088
		5.98984	22.3972
		5.9887	22.3923
		5.98742	22.3904
		5.98628	22.3857
		5.98527	22.3825
		5.98385	22.377
		5.98276	22.374
		5.98185	22.3702
		5.98058	22.3543
		5.97923	22.3335
		5.97794	22.3101
		5.97628	22.2895
		5.97496	22.2781
		5.97378	22.275
		5.9727	22.2747
		5.97142	22.2794
		5.97034	22.279
		5.96925	22.2723
		5.96804	22.2627
		5.96689	22.2547
		5.96571	22.2554
		5.96449	22.2601
		5.96305	22.2655
		5.96174	22.2703
		5.96039	22.2742
		5.95915	22.2742
		5.95801	22.2708
		5.95698	22.2616
		5.95572	22.2518
		5.95465	22.2414
		5.95341	22.2377
		5.95222	22.2346
		5.95103	22.2364
		5.94978	22.2403
		5.94877	22.2454
		5.94748	22.2485
		5.94637	22.2438
		5.94517	22.2325
		5.94418	22.2205
		5.94302	22.2074
		5.94193	22.1901
		5.94083	22.1717
		5.93962	22.1518
		5.93853	22.1401
		5.93736	22.1395
		5.93583	22.1469
		5.93502	22.1524
		5.93393	22.1546
		5.93282	22.1528
		5.93151	22.1519
		5.92979	22.1497
		5.92882	22.1426
		5.92748	22.1356
		5.92619	22.1223
		5.92481	22.1123
		5.9236	22.1048
		5.92248	22.0955
		5.92116	22.0825
		5.91997	22.0696
		5.91908	22.0638
		5.91777	22.062
		5.91597	22.0625
		5.91498	22.0672
		5.914	22.071
		5.91298	22.0694
		5.91196	22.0612
		5.91097	22.0476
		5.90986	22.0341
		5.90853	22.0225
		5.90728	22.0124
		5.90561	22.0023
		5.9044	21.9885
		5.90394	21.9794
		5.90228	21.9585
		5.90077	21.9437
		5.89968	21.932
		5.89857	21.922
		5.89749	21.9171
		5.89616	21.9137
		5.89507	21.9139
		5.89399	21.9167
		5.89277	21.9213
		5.89158	21.9258
		5.89047	21.9215
		5.88941	21.9114
		5.88817	21.8921
		5.88708	21.8799
		5.88602	21.871
		5.88473	21.863
		5.88338	21.8575
		5.88209	21.8537
		5.88077	21.8511
		5.87922	21.8479
		5.87813	21.8444
		5.87764	21.8438
		5.87581	21.8444
		5.87461	21.8439
		5.87351	21.8412
		5.87241	21.8349
		5.87186	21.8241
		5.87105	21.8098
		5.86982	21.7977
		5.86846	21.7911
		5.86708	21.7839
		5.866	21.7766
		5.86443	21.7671
		5.86335	21.7598
		5.86204	21.7567
		5.86082	21.7609
		5.85983	21.7712
		5.85847	21.7846
		5.85732	21.7967
		5.85631	21.8019
		5.85508	21.804
		5.85384	21.7966
		5.8521	21.7864
		5.85143	21.7752
		5.85011	21.7595
		5.84911	21.7507
		5.84742	21.7452
		5.84641	21.7449
		5.84583	21.7457
		5.84462	21.7485
		5.84336	21.7517
		5.84204	21.7579
		5.84101	21.7643
		5.83965	21.7691
		5.8383	21.7691
		5.83759	21.765
		5.83595	21.7546
		5.83493	21.7428
		5.83395	21.7262
		5.83296	21.7169
		5.83197	21.7082
		5.83091	21.7024
		5.82906	21.6992
		5.82785	21.6966
		5.82673	21.6953
		5.82591	21.6935
		5.82459	21.6937
		5.82363	21.6908
		5.8226	21.6857
		5.82128	21.6741
		5.82021	21.6479
		5.81948	21.6181
		5.81763	21.5648
		5.81713	21.5397
		5.81547	21.5181
		5.81442	21.5203
		5.81367	21.5301
		5.81186	21.5399
		5.81098	21.5517
		5.81025	21.5566
		5.80856	21.5552
		5.80733	21.5498
		5.80621	21.5381
		5.805	21.5188
		5.80379	21.5068
		5.80253	21.4978
		5.80144	21.489
		5.80036	21.4839
		5.79918	21.4743
		5.79797	21.4597
		5.7969	21.446
		5.79565	21.4405
		5.7939	21.4342
		5.79291	21.4228
		5.79155	21.4075
		5.79015	21.3973
		5.78922	21.3946
		5.78823	21.3953
		5.78723	21.4005
		5.78568	21.4054
		5.78446	21.408
		5.78313	21.4028
		5.78195	21.393
		5.78093	21.3835
		5.78017	21.3743
		5.77887	21.3693
		5.77752	21.3664
		5.77628	21.3627
		5.77529	21.3562
		5.77415	21.3515
		5.77298	21.3496
		5.77166	21.3523
		5.7706	21.3641
		5.76889	21.3738
		5.76726	21.3765
		5.76613	21.3741
		5.76493	21.3631
		5.76383	21.345
		5.76263	21.3278
		5.76153	21.3138
		5.76034	21.3003
		5.75874	21.2922
		5.75713	21.2894
		5.75605	21.2882
		5.75506	21.2859
		5.75353	21.2838
		5.75233	21.2831
		5.75132	21.2818
		5.75021	21.2759
		5.74892	21.2676
		5.74781	21.2627
		5.74668	21.2643
		5.74548	21.2739
		5.74436	21.2853
		5.74325	21.2912
		5.74228	21.2895
		5.74094	21.2824
		5.7399	21.2689
		5.73872	21.252
		5.73765	21.2422
		5.73641	21.2372
		5.73529	21.2351
		5.7341	21.2341
		5.73288	21.2323
		5.73177	21.2331
[truncated: 8,856 more rows]

## Sheet: Figure1d
Figure 1d
	SWM-model	B	1e+	1e-	2e+	2e-	3e+	3e-	4e+	4e-		B	1h+	1h-	2h+	2h-	3h+	3h-	4h+	4h-		B	EF
		1.75	-31.5456	-31.7989	-30.7727	-31.0259	-27.1914	-27.4447	-22.8448	-23.0981		1.75	-16.3289	-16.5822	-23.7101	-23.9634	-29.2926	-29.5458	-34.2152	-34.4684		1.75	-26.1
		1.95	-31.5377	-31.8199	-30.2534	-30.5356	-25.698	-25.9802	-20.9053	-21.1875		1.95	-17.4515	-17.7337	-25.3508	-25.6331	-31.3134	-31.5956	-36.5119	-36.7941		1.95	-25.9
		2.15	-31.4939	-31.8051	-29.5327	-29.8438	-24.1817	-24.4928	-18.9477	-19.2589		2.15	-18.5288	-18.8399	-26.9274	-27.2386	-33.2236	-33.5348	-38.7145	-39.0257		2.15	-26.3
		2.35	-31.4131	-31.7532	-28.6669	-29.007	-22.6502	-22.9903	-16.9765	-17.3166		2.35	-19.5671	-19.9072	-28.4479	-28.788	-35.062	-35.4021	-40.8465	-41.1866		2.35	-26.1
		2.55	-31.2945	-31.6636	-27.7095	-28.0785	-21.108	-21.477	-14.9957	-15.3647		2.55	-20.5447	-20.9138	-29.8885	-30.2575	-36.8357	-37.2048	-42.8776	-43.2466		2.55	-25.95
		2.75	-31.138	-31.536	-26.6958	-27.0937	-19.5578	-19.9558	-13.0084	-13.4064		2.75	-21.5101	-21.9081	-31.3081	-31.7061	-38.5511	-38.9492	-44.8425	-45.2405		2.75	-25.7
		2.95	-30.9439	-31.3708	-25.6463	-26.0732	-18.0019	-18.4289	-11.0176	-11.4445		2.95	-22.449	-22.8759	-32.6881	-33.115	-40.2137	-40.6406	-46.7921	-47.219		2.95	-25.5
		3.15	-30.713	-31.1689	-24.5733	-25.0292	-16.4421	-16.898	-9.02526	-9.48115		3.15	-23.3646	-23.8204	-34.0328	-34.4887	-41.8281	-42.284	-48.7266	-49.1825		3.15	-25.2
		3.35	-30.4465	-30.9314	-23.4842	-23.969	-14.8799	-15.3647	-7.03335	-7.51818		3.35	-24.2293	-24.7141	-35.3218	-35.8066	-43.3985	-43.8833	-50.6462	-51.131		3.35	-25.5
		3.55	-30.1461	-30.6598	-22.3837	-22.8975	-13.3163	-13.8301	-5.04325	-5.55703		3.55	-25.0937	-25.6075	-36.5945	-37.1082	-44.9122	-45.426	-52.5512	-53.065		3.55	-25.8
		3.75	-29.8135	-30.3562	-21.2752	-21.8179	-11.7526	-12.2953	-3.05615	-3.59887		3.75	-25.9419	-26.4846	-37.8419	-38.3846	-46.417	-46.9597	-54.4419	-54.9846		3.75	-26.3
		3.95	-29.4509	-30.0225	-20.1608	-20.7325	-10.1893	-10.761	-1.07299	-1.64465		3.95	-26.7441	-27.3157	-39.0668	-39.6384	-47.9129	-48.4846	-56.3185	-56.8902		3.95	-26.6
		4.15	-29.0604	-29.661	-19.0423	-19.6429	-8.62734	-9.22795	0.90549	0.30488		4.15	-27.5515	-28.1521	-40.2349	-40.8355	-49.4001	-50.0007	-58.1813	-58.7819		4.15	-26.4
		4.35	-28.6442	-29.2738	-17.9209	-18.5504	-7.06718	-7.69674	2.87867	2.24911		4.35	-28.3241	-28.9537	-41.4063	-42.0359	-50.8785	-51.5081	-60.0306	-60.6601		4.35	-26.1
		4.55	-28.2047	-28.8632	-16.7974	-17.4559	-5.50934	-6.16784	4.84605	4.18755		4.55	-29.0959	-29.7544	-42.5359	-43.1944	-52.3484	-53.0069	-61.8666	-62.5251		4.55	-25.8
		4.75	-27.7438	-28.4312	-15.6728	-16.3602	-3.95422	-4.64167	6.80725	6.1198		4.75	-29.8587	-30.5462	-43.66	-44.3474	-53.8098	-54.4972	-63.6895	-64.3769		4.75	-25.6
		4.95	-27.2637	-27.98	-14.5475	-15.2639	-2.40217	-3.11856	8.76194	8.04555		4.95	-30.5815	-31.2979	-44.771	-45.4874	-55.2627	-55.9791	-65.4996	-66.216		4.95	-25.3
		5.15	-26.7661	-27.5115	-13.4222	-14.1675	-0.85347	-1.5988	10.7099	9.96455		5.15	-31.315	-32.0603	-45.8358	-46.5812	-56.7074	-57.4528	-67.2972	-68.0425		5.15	-25
		5.35	-26.253	-27.0273	-12.2971	-13.0714	0.69164	-0.08264	12.6509	11.8766		5.35	-32.014	-32.7883	-46.8962	-47.6705	-58.1439	-58.9182	-69.0824	-69.8567		5.35	-24.7
		5.55	-25.7258	-26.529	-11.1727	-11.9759	2.23294	1.42972	14.5847	13.7815		5.55	-32.7213	-33.5245	-47.9521	-48.7553	-59.5724	-60.3756	-70.8556	-71.6588		5.55	-24.4
		5.75	-25.1861	-26.0182	-10.0492	-10.8813	3.77029	2.93812	16.5114	15.6792		5.75	-33.3982	-34.2304	-49.0036	-49.8358	-60.9929	-61.8251	-72.6168	-73.449		5.75	-24.1
		5.95	-24.6351	-25.4962	-8.92682	-9.78793	5.30352	4.44241	18.4307	17.5696		5.95	-34.082	-34.9431	-50.0507	-50.9118	-62.4056	-63.2667	-74.3664	-75.2275		5.95	-23.7
		6.15	-24.0741	-24.9641	-7.80581	-8.69586	6.83253	5.94247	20.3427	19.4527		6.15	-34.7383	-35.6284	-51.0934	-51.9834	-63.8105	-64.7006	-76.1046	-76.9946		6.15	-23.4
		6.35	-23.5041	-24.4231	-6.68632	-7.60532	8.35722	7.43821	22.2473	21.3283		6.35	-35.401	-36.32	-52.1317	-53.0507	-65.2078	-66.1268	-77.8314	-78.7504		6.35	-23
		6.55	-22.926	-23.874	-5.5685	-6.51645	9.8775	8.92955	24.1444	23.1964		6.55	-36.0379	-36.9859	-53.1658	-54.1138	-66.5976	-67.5456	-79.5472	-80.4952		6.55	-22.65
		6.75	-22.3408	-23.3177	-4.45248	-5.42937	11.3933	10.4164	26.0341	25.0572		6.75	-36.6815	-37.6584	-54.1956	-55.1725	-67.98	-68.9569	-81.2522	-82.2291		6.75	-22.3
		6.95	-21.7493	-22.7551	-3.33836	-4.3442	12.9046	11.8988	27.9163	26.9105		6.95	-37.3003	-38.3061	-55.2212	-56.2271	-69.355	-70.3608	-82.9464	-83.9523		6.95	-21.8
		7.15	-21.152	-22.1868	-2.22623	-3.26102	14.4114	13.3766	29.7911	28.7563		7.15	-37.9174	-38.9522	-56.2427	-57.2775	-70.7228	-71.7576	-84.6302	-85.6649		7.15	-21.4
		7.35	-20.5496	-21.6134	-1.11618	-2.17991	15.9135	14.8498	31.6585	30.5948		7.35	-38.5328	-39.5966	-57.26	-58.3237	-72.0835	-73.1472	-86.3036	-87.3673		7.35	-20.9
		7.55	-19.9427	-21.0354	-0.00827	-1.10094	17.4111	16.3184	33.5185	32.4259		7.55	-39.1465	-40.2392	-58.2732	-59.3659	-73.4372	-74.5298	-87.9668	-89.0595		7.55	-20.4
		7.75	-19.3318	-20.4534	1.09744	-0.02418	18.904	17.7824	35.3712	34.2496		7.75	-39.7586	-40.8802	-59.2823	-60.404	-74.7839	-75.9055	-89.6201	-90.7417		7.75	-20.3
		7.95	-18.7172	-19.8678	2.2009	1.05034	20.3923	19.2417	37.2166	36.066		7.95	-40.3689	-41.5195	-60.2875	-61.438	-76.1238	-77.2744	-91.2636	-92.4141		7.95	-19.7
		8.15	-18.0995	-19.279	3.30207	2.12256	21.8759	20.6964	39.0548	37.8753		8.15	-40.9776	-42.1572	-61.2886	-62.4682	-77.457	-78.6365	-92.8974	-94.0769		8.15	-19.6
		8.35	-17.4789	-18.6873	4.40091	3.19245	23.3549	22.1465	40.8857	39.6773		8.35	-41.5847	-42.7931	-62.2859	-63.4943	-78.7835	-79.992	-94.5216	-95.7301		8.35	-19.5
		8.55	-16.8557	-18.0931	5.49738	4.25999	24.8293	23.592	42.7095	41.4721		8.55	-42.1901	-43.4275	-63.2792	-64.5166	-80.1034	-81.3408	-96.1365	-97.3739		8.55	-19.4

## Sheet: Figure2a
Figure 2a
	Specific heat	B	C/T 0.09K		B	C/T 0.3K		B	C/T 0.5K		B	C/T 1K		B	C/T 1.5K
		3.00009	5.57272		2.93446	6.63286		2.8998	1.5004		2.98642	4.09638		3.0187	4.05723
		3.00009	5.59377		2.93446	6.63569		2.90212	1.53698		2.98703	4.10253		3.01988	4.04968
		3.00019	5.61345		2.93457	6.63855		2.90467	1.5855		2.98764	4.11222		3.02121	4.04403
		3.0003	5.63203		2.93467	6.64142		2.90695	1.63066		2.98822	4.12215		3.0221	4.03809
		3.0004	5.64987		2.93478	6.64428		2.90942	1.69005		2.98877	4.13322		3.0233	4.03494
		3.0005	5.66725		2.93488	6.64712		2.91189	1.75343		2.98927	4.1462		3.02443	4.02978
		3.00061	5.6844		2.93498	6.64993		2.91416	1.81305		2.98986	4.15862		3.02586	4.02652
		3.00061	5.70161		2.93498	6.65272		2.91626	1.86082		2.99037	4.16986		3.02685	4.0239
		3.00071	5.71917		2.93509	6.65548		2.91855	1.90688		2.99086	4.18215		3.02822	4.02297
		3.00082	5.73747		2.93519	6.65821		2.92094	1.93806		2.99147	4.19886		3.02926	4.02273
		3.00092	5.75679		2.9353	6.66089		2.92322	1.97288		2.99207	4.21691		3.03087	4.02251
		3.00102	5.77751		2.9354	6.6635		2.92556	2.00819		2.99238	4.23658		3.03219	4.02094
		3.00113	5.80015		2.9355	6.66601		2.92791	2.04948		2.9931	4.25045		3.03326	4.01953
		3.00113	5.82514		2.9355	6.66839		2.93025	2.11859		2.99366	4.26693		3.03452	4.01798
		3.00123	5.85209		2.93561	6.67064		2.93262	2.1856		2.99421	4.2811		3.0356	4.01195
		3.00134	5.88		2.93571	6.67277		2.93488	2.27087		2.99471	4.29444		3.03661	4.0058
		3.00144	5.90773		2.93582	6.67477		2.93717	2.34828		2.99531	4.3044		3.03791	4.00251
		3.00154	5.93443		2.93592	6.67666		2.93951	2.42358		2.99592	4.31366		3.03913	4.00187
		3.00165	5.95948		2.93602	6.67843		2.94196	2.50242		2.99651	4.32317		3.04021	4.00467
		3.00165	5.98257		2.93602	6.68009		2.94439	2.56103		2.99702	4.33406		3.04126	4.00861
		3.00175	6.00358		2.93613	6.68161		2.94707	2.62436		2.99753	4.34332		3.0425	4.01437
		3.00186	6.0224		2.93623	6.68298		2.94933	2.68947		2.99813	4.35343		3.04371	4.02178
		3.00196	6.03881		2.93634	6.68418		2.95154	2.75247		2.99841	4.36102		3.04478	4.02957
		3.00206	6.0527		2.93644	6.68521		2.95376	2.82373		2.99914	4.3671		3.04586	4.03715
		3.00217	6.06421		2.93654	6.68607		2.95578	2.90306		2.99978	4.3771		3.0472	4.04215
		3.00217	6.07347		2.93654	6.68676		2.95818	2.99559		3.00032	4.38776		3.0485	4.0448
		3.00227	6.08061		2.93665	6.68731		2.96049	3.09832		3.00088	4.39849		3.04946	4.04552
		3.00238	6.08591		2.93675	6.68772		2.96288	3.21101		3.00148	4.40276		3.05082	4.04635
		3.00248	6.08957		2.93686	6.68802		2.96521	3.32432		3.00198	4.40442		3.05179	4.04872
		3.00258	6.09186		2.93696	6.68826		2.96778	3.40766		3.00249	4.40776		3.05301	4.05254
		3.00269	6.09285		2.93706	6.68849		2.97003	3.49433		3.00308	4.41613		3.0542	4.05951
		3.00269	6.09263		2.93706	6.68875		2.97271	3.56422		3.00362	4.42925		3.05529	4.06747
		3.00279	6.09136		2.93717	6.6891		2.97479	3.63865		3.00416	4.45248		3.0563	4.07765
		3.0029	6.08926		2.93727	6.68958		2.97734	3.7088		3.00473	4.46692		3.05764	4.08593
		3.003	6.0867		2.93738	6.69022		2.97934	3.82604		3.0054	4.4793		3.05902	4.09637
		3.0031	6.08388		2.93748	6.69103		2.9818	3.94422		3.00558	4.48342		3.06033	4.1074
		3.00321	6.08096		2.93758	6.692		2.98454	4.05888		3.00618	4.48402		3.06166	4.11567
		3.00321	6.07798		2.93758	6.69314		2.98697	4.1915		3.00679	4.48112		3.0624	4.12355
		3.00331	6.075		2.93769	6.69441		2.98997	4.31519		3.00802	4.4818		3.06321	4.13467
		3.00342	6.07202		2.93779	6.69582		2.99279	4.43696		3.00862	4.48444		3.0643	4.14622
		3.00352	6.06894		2.9379	6.69736		2.9956	4.53796		3.00896	4.49179		3.0655	4.15939
		3.00362	6.06574		2.938	6.69901		2.99798	4.6734		3.0095	4.50304		3.06671	4.17359
		3.00373	6.06242		2.9381	6.70075		3.00047	4.80032		3.01017	4.51345		3.06781	4.19111
		3.00373	6.05901		2.9381	6.70257		3.00321	4.94019		3.01075	4.52153		3.06891	4.20601
		3.00383	6.05563		2.93821	6.70447		3.00551	5.08207		3.01189	4.53157		3.07011	4.22285
		3.00394	6.05248		2.93831	6.70644		3.00774	5.23138		3.01224	4.53756		3.07132	4.23779
		3.00404	6.04987		2.93842	6.70847		3.00999	5.36025		3.01285	4.54023		3.07241	4.2554
		3.00414	6.04795		2.93852	6.7106		3.01276	5.53833		3.01344	4.5382		3.07362	4.27231
		3.00425	6.04683		2.93862	6.71281		3.01495	5.66002		3.01431	4.5339		3.07482	4.28656
		3.00425	6.0465		2.93862	6.71513		3.01723	5.81092		3.01502	4.5296		3.07595	4.30186
		3.00435	6.047		2.93873	6.71754		3.01947	5.9323		3.01577	4.52744		3.07748	4.31672
		3.00446	6.04831		2.93883	6.72005		3.02155	6.07239		3.01632	4.52677		3.079	4.33355
		3.00456	6.05035		2.93894	6.72264		3.02375	6.22538		3.01693	4.52892		3.08031	4.34915
		3.00466	6.05293		2.93904	6.72529		3.02622	6.36264		3.01734	4.53062		3.08134	4.37077
		3.00477	6.05594		2.93914	6.72801		3.02844	6.47681		3.01782	4.5319		3.08263	4.39162
		3.00477	6.05937		2.93914	6.73078		3.03092	6.57178		3.01839	4.53095		3.08393	4.41472
		3.00487	6.06325		2.93925	6.73361		3.03291	6.62077		3.01894	4.5265		3.08532	4.43841
		3.00498	6.06761		2.93935	6.73651		3.03558	6.65252		3.01951	4.52112		3.08692	4.46303
		3.00508	6.07238		2.93946	6.73953		3.03758	6.66628		3.02005	4.51929		3.08805	4.48996
		3.00518	6.07744		2.93956	6.74265		3.03989	6.66533		3.02054	4.51793		3.08936	4.51996
		3.00529	6.08253		2.93966	6.7459		3.04275	6.63814		3.02113	4.51933		3.09045	4.54485
		3.00529	6.08741		2.93966	6.74926		3.04497	6.59104		3.02173	4.52193		3.09157	4.5645
		3.00539	6.09187		2.93977	6.75272		3.04742	6.52544		3.02232	4.52396		3.09278	4.58165
		3.0055	6.09569		2.93987	6.75625		3.04971	6.45296		3.02279	4.52331		3.09387	4.59178
		3.0056	6.09861		2.93998	6.75981		3.05216	6.36081		3.02333	4.52057		3.09522	4.60773
		3.0057	6.10052		2.94008	6.76337		3.05464	6.28769		3.02387	4.52113		3.0963	4.62478
		3.00581	6.10146		2.94018	6.76691		3.05761	6.18521		3.02438	4.52454		3.09747	4.65499
		3.00591	6.10169		2.94018	6.7704		3.05972	6.0878		3.02493	4.53004		3.09859	4.69007
		3.00591	6.10138		2.94029	6.77381		3.06261	5.98836		3.02549	4.53269		3.09976	4.71848
		3.00602	6.10063		2.94039	6.77713		3.06452	5.89825		3.02602	4.52726		3.10088	4.73758
		3.00612	6.09947		2.9405	6.78035		3.06626	5.80792		3.02663	4.51863		3.102	4.75943
		3.00622	6.09794		2.9406	6.78348		3.06848	5.74256		3.02714	4.50621		3.10322	4.77363
		3.00633	6.09597		2.9407	6.78653		3.07053	5.72008		3.02772	4.49782		3.10466	4.78903
		3.00643	6.09352		2.9407	6.78954		3.07258	5.72118		3.02826	4.49182		3.10628	4.80312
		3.00643	6.09048		2.94081	6.79252		3.07487	5.75644		3.02893	4.48815		3.10736	4.81821
		3.00654	6.08671		2.94091	6.7955		3.07749	5.80934		3.0294	4.48626		3.10882	4.83077
		3.00664	6.08216		2.94102	6.79846		3.07971	5.87214		3.02998	4.48433		3.1097	4.84117
		3.00674	6.07701		2.94112	6.80141		3.08218	5.92839		3.03088	4.48454		3.11078	4.85037
		3.00685	6.07144		2.94122	6.80436		3.08419	5.99895		3.03167	4.48272		3.11185	4.85577
		3.00695	6.06579		2.94122	6.80733		3.08685	6.05767		3.03219	4.47717		3.11335	4.85697
		3.00695	6.06039		2.94133	6.81032		3.08931	6.10444		3.0328	4.47176		3.11442	4.85432
		3.00706	6.05543		2.94143	6.81335		3.09176	6.1614		3.0334	4.46696		3.11566	4.85209
		3.00716	6.05106		2.94154	6.81642		3.09373	6.19755		3.034	4.46379		3.11674	4.8507
		3.00726	6.04736		2.94164	6.81953		3.09585	6.2197		3.03432	4.46156		3.11795	4.85018
		3.00737	6.04428		2.94174	6.82263		3.09828	6.22343		3.03484	4.45936		3.119	4.84873
		3.00747	6.04189		2.94174	6.82572		3.10076	6.21615		3.03552	4.45382		3.12032	4.84638
		3.00747	6.04027		2.94185	6.82876		3.10338	6.19668		3.03602	4.44736		3.1218	4.84203
		3.00758	6.03961		2.94195	6.8317		3.10544	6.15289		3.03661	4.43828		3.12314	4.83578
		3.00768	6.03997		2.94206	6.83453		3.10795	6.10235		3.03704	4.43175		3.12419	4.82579
		3.00778	6.04143		2.94216	6.83722		3.11046	6.04035		3.03762	4.42358		3.12553	4.81539
		3.00789	6.04406		2.94226	6.83977		3.11272	5.99118		3.03822	4.41895		3.12658	4.80654
		3.00799	6.04781		2.94226	6.84222		3.11557	5.94939		3.03881	4.41642		3.12788	4.79882
		3.00799	6.05262		2.94237	6.84465		3.11816	5.91766		3.03943	4.41495		3.12833	4.78838
		3.0081	6.05832		2.94247	6.84711		3.12034	5.88446		3.04004	4.41307		3.13019	4.77852
		3.0082	6.06476		2.94258	6.84964		3.12291	5.84571		3.04044	4.41007		3.1313	4.76692
		3.0083	6.07186		2.94268	6.85229		3.12545	5.81922		3.04146	4.40565		3.1325	4.75458
		3.00841	6.07959		2.94278	6.85507		3.1276	5.79054		3.04229	4.3932		3.13383	4.74236
		3.00851	6.08803		2.94278	6.858		3.12971	5.76409		3.04289	4.37615		3.13496	4.73202
		3.00851	6.09719		2.94289	6.86109		3.13262	5.75171		3.04325	4.3619		3.13606	4.72214
		3.00862	6.10705		2.94299	6.86436		3.13494	5.73384		3.04373	4.34939		3.13714	4.70489
		3.00872	6.11754		2.9431	6.86775		3.13735	5.71042		3.0443	4.3319		3.13847	4.68375
		3.00882	6.12852		2.9432	6.87125		3.13963	5.67577		3.04488	4.31995		3.13952	4.65767
		3.00893	6.13971		2.9433	6.87481		3.14238	5.62717		3.04538	4.31139		3.14058	4.62047
		3.00903	6.15092		2.94341	6.87841		3.1448	5.57104		3.04604	4.30757		3.14174	4.58412
		3.00903	6.16191		2.94341	6.88199		3.14705	5.49192		3.04654	4.30514		3.14288	4.55209
		3.00914	6.17255		2.94351	6.88554		3.14925	5.37879		3.04712	4.30777		3.14421	4.52273
		3.00924	6.18276		2.94362	6.889		3.15181	5.27472		3.0477	4.31181		3.14561	4.49838
		3.00934	6.19249		2.94372	6.89236		3.15422	5.16003		3.04867	4.31726		3.14694	4.46548
		3.00945	6.20177		2.94382	6.89556		3.15645	5.03355		3.04949	4.32078		3.14826	4.43204
		3.00955	6.21086		2.94393	6.8986		3.15866	4.91337		3.04978	4.32214		3.14958	4.3909
		3.00955	6.22014		2.94393	6.90148		3.16119	4.78971		3.05054	4.32347		3.15061	4.36422
		3.00966	6.22995		2.94403	6.90422		3.16348	4.61819		3.05104	4.32091		3.15127	4.34319
		3.00976	6.24043		2.94414	6.90686		3.16596	4.48232		3.05153	4.31501		3.15259	4.32281
		3.00986	6.25154		2.94424	6.90943		3.16843	4.31123		3.05216	4.30645		3.15393	4.29848
		3.00997	6.26324		2.94434	6.91199		3.17112	4.24216		3.05271	4.30109		3.15492	4.272
		3.01007	6.27562		2.94445	6.91456		3.17337	4.16959		3.05322	4.29622		3.15657	4.24205
		3.01007	6.28884		2.94445	6.91718		3.17583	4.08871		3.05375	4.2946		3.15778	4.22195
		3.01018	6.30318		2.94455	6.9199		3.17879	4.03485		3.05437	4.29706		3.15897	4.19962
		3.01028	6.3188		2.94466	6.92275		3.18182	3.95295		3.05488	4.2992		3.16009	4.17965
		3.01038	6.33572		2.94476	6.92576		3.18444	3.86785		3.05546	4.30007		3.16128	4.15984
		3.01049	6.35397		2.94486	6.92895		3.18647	3.80114		3.05597	4.29697		3.16227	4.1394
		3.01059	6.37353		2.94497	6.93233		3.18873	3.72677		3.05656	4.29355		3.1636	4.12048
		3.01059	6.39432		2.94497	6.9359		3.19101	3.63837		3.05702	4.29013		3.1654	4.10866
		3.0107	6.41618		2.94507	6.93966		3.19296	3.52348		3.0576	4.28564		3.16668	4.09425
		3.0108	6.43889		2.94518	6.94363		3.19597	3.42446		3.05815	4.28087		3.16799	4.08759
		3.0109	6.46228		2.94528	6.94781		3.19858	3.28839		3.05883	4.27535		3.16907	4.07918
		3.01101	6.4863		2.94538	6.95218		3.20217	3.1419		3.0593	4.26891		3.17039	4.07525
		3.01111	6.51098		2.94549	6.95675		3.20394	2.95061		3.05984	4.26593		3.1715	4.06632
		3.01111	6.53635		2.94549	6.96149		3.20616	2.77251		3.06038	4.26553		3.1726	4.05212
		3.01122	6.56243		2.94559	6.96638		3.20861	2.59202		3.06105	4.26596		3.17367	4.03921
		3.01132	6.58921		2.9457	6.9714		3.21086	2.44061		3.06154	4.26688		3.1749	4.02439
		3.01142	6.61666		2.9458	6.97654		3.21422	2.28288		3.06212	4.27125		3.17596	4.00911
		3.01153	6.64473		2.9459	6.98176		3.21714	2.14192		3.06265	4.2754		3.1771	4.0029
		3.01163	6.67349		2.94601	6.98703		3.21917	1.99718		3.06335	4.28314		3.1783	4.00544
		3.01163	6.70307		2.94601	6.99231		3.22122	1.891		3.06409	4.29165		3.17943	4.01403
		3.01174	6.73358		2.94611	6.99758		3.22372	1.7985		3.06428	4.29735		3.18039	4.02442
		3.01184	6.76513		2.94622	7.0028		3.22593	1.70768		3.06489	4.30668		3.18168	4.03537
		3.01194	6.79765		2.94632	7.00797		3.22843	1.63358		3.06568	4.31712		3.18272	4.0394
		3.01205	6.83106		2.94642	7.01308		3.23042	1.56861		3.0664	4.33278		3.18417	4.04029
		3.01215	6.86522		2.94653	7.01813		3.23299	1.51762		3.06714	4.35637		3.18526	4.03772
		3.01215	6.89998		2.94653	7.02312		3.23521	1.48379		3.06771	4.37994		3.18647	4.03708
		3.01226	6.93506		2.94663	7.02807		3.23768	1.45838		3.06799	4.40212		3.18758	4.038
		3.01236	6.97031		2.94674	7.033		3.23989	1.4233		3.06812	4.42074		3.18859	4.04197
		3.01246	7.00561		2.94684	7.03792		3.24213	1.40754		3.06938	4.43751		3.18989	4.05272
		3.01257	7.04097		2.94694	7.04284		3.24464	1.40686		3.06964	4.45034		3.19088	4.07034
		3.01267	7.07646		2.94705	7.04773		3.24656	1.4175		3.07033	4.46403		3.1922	4.08655
		3.01267	7.11202		2.94705	7.05259		3.24964	1.43611		3.07106	4.47805		3.19331	4.10377
		3.01278	7.14767		2.94715	7.05739		3.2519	1.46669		3.07159	4.49454		3.19449	4.12791
		3.01288	7.18345		2.94726	7.06214		3.25391	1.50672		3.07207	4.50521		3.19558	4.15152
		3.01298	7.21941		2.94736	7.06683		3.25618	1.55726		3.07231	4.51297		3.19678	4.16956
		3.01309	7.25558		2.94746	7.07146		3.25865	1.60968		3.07268	4.52043		3.19878	4.18711
		3.01319	7.29196		2.94757	7.07603		3.26134	1.63774		3.07338	4.52887		3.20008	4.19978
		3.01319	7.32842		2.94757	7.08058		3.26382	1.66534		3.07432	4.54577		3.20127	4.21082
		3.0133	7.36483		2.94767	7.08511		3.26603	1.69811		3.07488	4.56272		3.20239	4.22164
		3.0134	7.40104		2.94778	7.08964		3.26855	1.7341		3.07529	4.57833		3.20341	4.2332
		3.0135	7.43693		2.94788	7.0942		3.27095	1.77607		3.07566	4.59359		3.20448	4.2475
		3.01361	7.47236		2.94798	7.09881		3.27352	1.82779		3.07615	4.60394		3.20576	4.26562
		3.01371	7.50722		2.94809	7.10345		3.27605	1.87443		3.07686	4.6187		3.20682	4.27746
		3.01371	7.5417		2.94809	7.1081		3.27836	1.918		3.07758	4.63946		3.20808	4.29163
		3.01382	7.57603		2.94819	7.11274		3.28118	1.96438		3.07823	4.65646		3.20912	4.30609
		3.01392	7.61041		2.9483	7.11737		3.28419	2.00462		3.07887	4.6811		3.21034	4.31805
		3.01402	7.64493		2.9484	7.12194		3.28638	2.03424		3.07945	4.70249		3.21142	4.33126
		3.01413	7.6797		2.9485	7.12645		3.28916	2.06057		3.07989	4.72309		3.21251	4.34612
		3.01423	7.71478		2.94861	7.13089		3.29163	2.09099		3.08048	4.75351		3.21384	4.35357
		3.01423	7.75014		2.94861	7.13523		3.29424	2.13436		3.08109	4.7843		3.21492	4.36211
		3.01434	7.78574		2.94871	7.13946		3.29661	2.1802		3.08162	4.81613		3.21602	4.36221
		3.01444	7.82151		2.94882	7.14358		3.29892	2.25126		3.0821	4.83599		3.21737	4.35858
		3.01454	7.85752		2.94892	7.14759		3.3013	2.32126		3.08271	4.85495		3.21842	4.3541
		3.01465	7.8935		2.94902	7.15151		3.30375	2.37906		3.08317	4.87099		3.22029	4.35403
		3.01475	7.92925		2.94913	7.15537		3.30642	2.42394		3.08383	4.88884		3.22154	4.35472
		3.01475	7.96457		2.94913	7.1592		3.30925	2.46156		3.08439	4.91061		3.22285	4.35355
		3.01486	7.99943		2.94923	7.16303		3.31224	2.51235		3.08485	4.94168		3.22394	4.34679
		3.01496	8.03387		2.94934	7.16687		3.3152	2.56327		3.08543	4.97119		3.22505	4.33609
		3.01506	8.06789		2.94944	7.17073		3.3176	2.61876		3.08609	5.00212		3.22618	4.3248
		3.01517	8.10155		2.94954	7.17465		3.31994	2.67373		3.08637	5.03759		3.22728	4.31042
		3.01527	8.13486		2.94965	7.17863		3.32229	2.72925		3.08688	5.06546		3.22842	4.29684
		3.01538	8.16777		2.94965	7.18271		3.32539	2.78273		3.08753	5.09429		3.22968	4.28314
		3.01538	8.20026		2.94975	7.18691		3.32873	2.83464		3.08873	5.13359		3.23099	4.2701
		3.01548	8.23224		2.94986	7.19123		3.33124	2.8897		3.08919	5.15828		3.23229	4.25462
		3.01558	8.2636		2.94996	7.19569		3.33393	2.94918		3.08944	5.18623		3.23361	4.24009
		3.01569	8.2941		2.95006	7.20027		3.33624	3.01104		3.09024	5.20579		3.23461	4.22792
		3.01579	8.32372		2.95017	7.20498		3.33847	3.06356		3.0909	5.2265		3.23594	4.21515
		3.0159	8.35249		2.95017	7.2098		3.34069	3.13315		3.0913	5.2471		3.23692	4.20282
		3.0159	8.38031		2.95027	7.21472		3.34272	3.18078		3.092	5.27248		3.23824	4.19225
		3.016	8.40698		2.95038	7.21974		3.3454	3.22971		3.09259	5.30626		3.23974	4.18288
		3.0161	8.43227		2.95048	7.22483		3.34788	3.27438		3.09318	5.33998		3.24107	4.17068
		3.01621	8.45608		2.95058	7.22995		3.3503	3.32736		3.09376	5.37603		3.24222	4.15379
		3.01631	8.47835		2.95069	7.2351		3.35261	3.38468		3.09425	5.41148		3.2432	4.1302
		3.01642	8.49922		2.95079	7.24027		3.35507	3.43133		3.09489	5.44544		3.24436	4.11106
		3.01642	8.51874		2.95079	7.24545		3.35729	3.48786		3.09542	5.47716		3.24559	4.09307
		3.01652	8.53697		2.9509	7.25062		3.35976	3.54474		3.09599	5.51265		3.24666	4.072
		3.01662	8.55395		2.951	7.25575		3.36199	3.60484		3.09643	5.54218		3.24787	4.04878
		3.01673	8.56975		2.9511	7.26085		3.36443	3.66331		3.09707	5.57048		3.24896	4.01577
		3.01683	8.58444		2.95121	7.26592		3.36669	3.74797		3.0976	5.59581		3.25014	3.98081
		3.01694	8.59816		2.95121	7.27098		3.36934	3.81169		3.09806	5.61588		3.25133	3.9527
		3.01694	8.6111		2.95131	7.27606		3.37161	3.87953		3.09865	5.64341		3.25253	3.92471
		3.01704	8.62349		2.95142	7.28121		3.3738	3.94588		3.09925	5.66485		3.25351	3.88754
		3.01714	8.63557		2.95152	7.28647		3.37608	4.02976		3.09983	5.68379		3.25459	3.86012
		3.01725	8.6475		2.95162	7.29187		3.37853	4.10434		3.10047	5.70255		3.25586	3.83307
		3.01735	8.65939		2.95173	7.2974		3.38102	4.1939		3.10099	5.71887		3.25696	3.81275
		3.01746	8.67139		2.95173	7.30306		3.38417	4.31922		3.10142	5.73798		3.25811	3.78963
		3.01746	8.68356		2.95183	7.30883		3.38705	4.42954		3.10209	5.76218		3.2592	3.77095
		3.01756	8.69605		2.95194	7.3147		3.38952	4.51909		3.10245	5.79997		3.26044	3.7444
		3.01766	8.70896		2.95204	7.32062		3.39177	4.58888		3.1031	5.82421		3.26215	3.72404
		3.01777	8.72241		2.95214	7.32657		3.39422	4.65563		3.10358	5.84269		3.26363	3.69812
		3.01787	8.73635		2.95225	7.33251		3.39625	4.72909		3.10427	5.86156		3.26496	3.66933
		3.01798	8.75073		2.95225	7.33842		3.39919	4.81877		3.10458	5.87724		3.266	3.64821
		3.01798	8.76553		2.95235	7.34429		3.40121	4.88563		3.1052	5.89689		3.26727	3.63237
		3.01808	8.78076		2.95246	7.35013		3.40327	4.95187		3.10571	5.91669		3.2685	3.62202
		3.01818	8.79646		2.95256	7.35595		3.40599	5.02963		3.10636	5.93711		3.27004	3.61299
		3.01829	8.81267		2.95266	7.36176		3.40864	5.0962		3.10682	5.94924		3.27158	3.60235
		3.01839	8.82937		2.95277	7.36756		3.411	5.17205		3.10739	5.96283		3.27278	3.59008
		3.0185	8.84663		2.95277	7.37336		3.41368	5.24045		3.10796	5.97683		3.2741	3.57978
		3.0185	8.86456		2.95287	7.37916		3.41685	5.29924		3.10872	5.99606		3.27511	3.57286
		3.0186	8.88333		2.95298	7.38495		3.41999	5.41617		3.10972	6.01629		3.27618	3.56464
		3.0187	8.90304		2.95308	7.39075		3.42246	5.5462		3.11036	6.03094		3.27753	3.55781
		3.01881	8.9238		2.95318	7.39656		3.42474	5.67567		3.11086	6.04696		3.2785	3.55005
		3.01891	8.94561		2.95329	7.40238		3.42724	5.80101		3.11142	6.05606		3.27971	3.54085
		3.01902	8.96838		2.95339	7.40823		3.42965	5.92593		3.11195	6.06378		3.28095	3.53269
		3.01902	8.99199		2.95339	7.4141		3.43243	6.03143		3.11248	6.06779		3.28199	3.52628
		3.01912	9.01628		2.9535	7.42		3.43471	6.12103		3.11292	6.07225		3.28332	3.52521
		3.01922	9.04106		2.9536	7.42595		3.43717	6.23169		3.11358	6.07924		3.28432	3.5244
		3.01933	9.06629		2.9537	7.43192		3.43938	6.34268		3.11401	6.08572		3.28533	3.52128
		3.01943	9.09197		2.95381	7.43792		3.44164	6.45651		3.11462	6.09452		3.28658	3.51777
		3.01954	9.11802		2.95391	7.44395		3.44408	6.56616		3.11511	6.10303		3.28791	3.50807
		3.01954	9.14436		2.95391	7.44997		3.44631	6.70273		3.11586	6.10746		3.28977	3.49555
		3.01964	9.17099		2.95402	7.45598		3.44878	6.84995		3.11627	6.10759		3.29058	3.48127
		3.01974	9.19793		2.95412	7.462		3.45239	6.97402		3.11696	6.10354		3.29158	3.46471
		3.01985	9.22519		2.95422	7.46803		3.45509	7.10828		3.11808	6.09657		3.2924	3.4545
		3.01995	9.25282		2.95433	7.47411		3.45768	7.23944		3.11867	6.08916		3.29329	3.45096
		3.02006	9.28076		2.95443	7.48022		3.45998	7.35494		3.11929	6.07947		3.29459	3.45593
		3.02006	9.30887		2.95443	7.48635		3.46237	7.4681		3.11956	6.07327		3.29565	3.46233
		3.02016	9.33696		2.95454	7.49248		3.46465	7.58872		3.12027	6.07004		3.29697	3.47205
		3.02026	9.36469		2.95464	7.4986		3.46702	7.6902		3.12071	6.06258		3.29823	3.48111
		3.02037	9.3919		2.95474	7.50467		3.46938	7.78963		3.12127	6.05714		3.29931	3.48562
		3.02047	9.41832		2.95485	7.51066		3.47176	7.87871		3.12169	6.04967		3.30094	3.48682
		3.02058	9.44386		2.95495	7.51657		3.47445	7.99682		3.12237	6.04413		3.30199	3.48489
		3.02058	9.46832		2.95495	7.52237		3.47693	8.10283		3.12296	6.03775		3.30335	3.48425
		3.02068	9.49152		2.95506	7.52806		3.47941	8.20253		3.12341	6.02992		3.30481	3.48397
		3.02078	9.51333		2.95516	7.5336		3.48202	8.32298		3.124	6.02248		3.30602	3.48661
		3.02089	9.53372		2.95526	7.53896		3.48412	8.42985		3.12468	6.01035		3.30699	3.48942
		3.02099	9.55277		2.95537	7.54415		3.48715	8.52383		3.12526	5.99161		3.30832	3.49251
		3.0211	9.57059		2.95547	7.54914		3.48948	8.63253		3.12563	5.97629		3.30977	3.49456
		3.0211	9.58713		2.95547	7.55397		3.49181	8.72664		3.12619	5.95296		3.31063	3.49492
		3.0212	9.60241		2.95558	7.55868		3.4948	8.82806		3.12678	5.93413		3.31185	3.49639
		3.0213	9.6165		2.95568	7.56332		3.49707	8.92036		3.12735	5.91282		3.31283	3.49858
		3.02141	9.62954		2.95578	7.56794		3.49929	9.03016		3.12794	5.89874		3.31414	3.50333
		3.02151	9.6417		2.95589	7.5726		3.50196	9.11191		3.12855	5.87943		3.3152	3.51057
		3.02162	9.65304		2.95599	7.57735		3.50425	9.18143		3.12936	5.86349		3.31676	3.52228
		3.02162	9.66354		2.95599	7.58221		3.50648	9.22844		3.12983	5.83997		3.31828	3.5355
		3.02172	9.67326		2.9561	7.58718		3.50899	9.25365		3.13051	5.81801		3.31938	3.54583
		3.02182	9.68214		2.9562	7.59228		3.51132	9.29524		3.13098	5.79023		3.3208	3.5518
		3.02193	9.69011		2.9563	7.59748		3.51393	9.33716		3.13169	5.77156		3.32186	3.55424
		3.02203	9.69704		2.95641	7.60277		3.51602	9.35703		3.13254	5.74229		3.32305	3.55217
		3.02214	9.70292		2.95651	7.6081		3.51834	9.36831		3.13313	5.71989		3.32419	3.5476
		3.02214	9.70792		2.95651	7.61346		3.52071	9.37186		3.13358	5.69324		3.32524	3.54711
		3.02224	9.71231		2.95662	7.61881		3.52319	9.36984		3.13412	5.67018		3.32644	3.5508
		3.02234	9.71621		2.95672	7.62411		3.52545	9.36481		3.1346	5.63783		3.32757	3.5576
		3.02245	9.71971		2.95682	7.62934		3.52774	9.33923		3.13501	5.60253		3.32887	3.5663
		3.02255	9.72283		2.95693	7.63446		3.53025	9.28551		3.13562	5.56223		3.33075	3.57602
		3.02266	9.72557		2.95703	7.63944		3.53251	9.21956		3.13623	5.5183		3.33146	3.58737
		3.02266	9.7279		2.95703	7.64429		3.53546	9.15284		3.13678	5.46895		3.33304	3.59954
		3.02276	9.72985		2.95714	7.64901		3.53763	9.08857		3.13745	5.42571		3.33412	3.60731
		3.02286	9.73157		2.95724	7.6536		3.54017	8.99227		3.1384	5.40007		3.33456	3.60919
		3.02297	9.73312		2.95734	7.65808		3.5437	8.92167		3.13885	5.35729		3.33567	3.6099
		3.02307	9.73454		2.95745	7.66246		3.54635	8.79044		3.1397	5.32636		3.33763	3.61319
		3.02318	9.73584		2.95755	7.66674		3.54867	8.61716		3.14029	5.29831		3.33894	3.62255
		3.02318	9.73708		2.95755	7.67088		3.55065	8.49473		3.14082	5.26251		3.34004	3.63623
		3.02328	9.73828		2.95766	7.67488		3.55335	8.33484		3.14135	5.23353		3.3411	3.64761
		3.02338	9.73949		2.95776	7.67873		3.55569	8.20889		3.1419	5.19467		3.3423	3.66279
		3.02349	9.74084		2.95786	7.68246		3.55787	8.06688		3.14229	5.16756		3.34339	3.67017
		3.02359	9.74225		2.95797	7.68608		3.56038	7.93501		3.1429	5.13487		3.34451	3.67579
		3.0237	9.7437		2.95807	7.68959		3.56286	7.74374		3.14343	5.10577		3.34594	3.67676
		3.0237	9.74503		2.95807	7.69304		3.56505	7.54977		3.14391	5.06416		3.34725	3.67846
		3.0238	9.7462		2.95818	7.69645		3.56737	7.35629		3.14452	5.02874		3.34904	3.68124
		3.0239	9.74709		2.95828	7.69982		3.56934	7.24213		3.14512	4.98552		3.34961	3.68973
		3.02401	9.74768		2.95838	7.70316		3.57208	7.11345		3.14578	4.94659		3.35123	3.7005
		3.02411	9.74791		2.95849	7.70649		3.5744	6.96165		3.14675	4.909		3.35166	3.71262
		3.02422	9.74787		2.95859	7.70983		3.5773	6.79831		3.14738	4.87309		3.35331	3.72143
		3.02422	9.74771		2.95859	7.71316		3.58068	6.66254		3.14769	4.83846		3.35463	3.73134
		3.02432	9.74757		2.9587	7.7165		3.58342	6.55753		3.14816	4.80841		3.35562	3.74193
		3.02442	9.74788		2.9588	7.71987		3.5861	6.45405		3.14889	4.76982		3.35692	3.75328
		3.02453	9.74901		2.9589	7.72327		3.58842	6.33997		3.14938	4.72471		3.35812	3.76414
		3.02463	9.7512		2.95901	7.72673		3.59059	6.26527		3.1498	4.68527		3.35898	3.77308
		3.02474	9.75451		2.95911	7.73026		3.59301	6.17193		3.15005	4.63606		3.35965	3.7825
		3.02474	9.75881		2.95911	7.73389		3.59553	6.12491		3.15062	4.5894		3.3613	3.78926
		3.02484	9.76377		2.95922	7.73763		3.59847	6.08387		3.15116	4.53785		3.36226	3.79244
		3.02494	9.76898		2.95932	7.74148		3.60102	6.04584		3.15215	4.49126		3.36359	3.79677
		3.02505	9.77393		2.95942	7.74541		3.6029	6.03105		3.15296	4.45935		3.36497	3.80116
		3.02515	9.77838		2.95953	7.7494		3.60543	6.02662		3.15354	4.41872		3.36627	3.80447
		3.02526	9.7823		2.95963	7.75345		3.60797	6.04218		3.15407	4.38616		3.36731	3.8058
		3.02526	9.78567		2.95963	7.75751		3.61011	6.05838		3.15466	4.34891		3.36842	3.80651
		3.02536	9.78855		2.95974	7.76156		3.61238	6.09818		3.155	4.31638		3.3696	3.80908
		3.02546	9.79089		2.95984	7.76556		3.6147	6.15187		3.15556	4.28865		3.37067	3.80884
		3.02557	9.79267		2.95994	7.76949		3.61722	6.20069		3.15568	4.26047		3.37188	3.8118
		3.02567	9.79395		2.96005	7.77334		3.61982	6.26988		3.15622	4.23242		3.373	3.81639
		3.02578	9.79472		2.96015	7.77711		3.62282	6.34577		3.15672	4.20189		3.37418	3.82051
		3.02578	9.795		2.96015	7.78078		3.62581	6.44284		3.15733	4.17563		3.37566	3.82608
		3.02588	9.79486		2.96026	7.78437		3.6281	6.60128		3.15784	4.1375		3.37678	3.8274
		3.02598	9.79433		2.96036	7.78787		3.63038	6.7621		3.15873	4.09958		3.37844	3.83008
		3.02609	9.79349		2.96046	7.79127		3.63278	6.88371		3.15946	4.05672		3.37981	3.83147
		3.02619	9.79255		2.96057	7.79458		3.63507	7.02349		3.15962	4.02223		3.38094	3.83333
		3.0263	9.79161		2.96067	7.79782		3.63747	7.11899		3.16032	3.98224		3.38213	3.83816
		3.0264	9.79079		2.96078	7.801		3.64007	7.19289		3.16066	3.94956		3.38324	3.84562
		3.0264	9.79012		2.96078	7.80414		3.64237	7.25936		3.16127	3.91249		3.38443	3.85317
		3.0265	9.78955		2.96088	7.80724		3.64458	7.32754		3.16194	3.87683		3.38554	3.86129
		3.02661	9.78905		2.96098	7.81029		3.64706	7.36962		3.16235	3.82734		3.38683	3.86863
		3.02671	9.78854		2.96109	7.81331		3.64928	7.41695		3.16278	3.78329		3.38797	3.87869
		3.02682	9.78799		2.96119	7.81628		3.65217	7.44559		3.16329	3.74577		3.38897	3.89046
		3.02692	9.78738		2.96119	7.81921		3.6544	7.44787		3.16392	3.69864		3.39005	3.90278
		3.02692	9.78669		2.9613	7.82207		3.65697	7.41609		3.16451	3.65911		3.39125	3.91125
		3.02702	9.78594		2.9614	7.82488		3.66002	7.36612		3.16528	3.6331		3.39244	3.91408
		3.02713	9.78528		2.9615	7.82761		3.66253	7.30078		3.16615	3.6112		3.39365	3.9128
		3.02723	9.78504		2.96161	7.83026		3.66474	7.21615		3.16676	3.57659		3.39477	3.90625
		3.02734	9.78574		2.96171	7.83281		3.66701	7.12016		3.1672	3.5459		3.39586	3.90141
		3.02744	9.7878		2.96171	7.83528		3.66914	7.02672		3.16779	3.51603		3.39706	3.89814
		3.02744	9.7916		2.96182	7.83768		3.67123	6.87425		3.16815	3.48674		3.39815	3.89786
		3.02754	9.79734		2.96192	7.84002		3.67313	6.7392		3.16885	3.45692		3.39924	3.89895
		3.02765	9.80503		2.96202	7.84234		3.67604	6.59144		3.16949	3.42995		3.40045	3.90216
		3.02775	9.81435		2.96213	7.84467		3.67821	6.45884		3.1702	3.4085		3.40143	3.90524
		3.02786	9.82494		2.96223	7.84706		3.68119	6.28738		3.17071	3.38419		3.40278	3.90976
		3.02796	9.83634		2.96223	7.8495		3.68366	6.14123		3.17096	3.3668		3.40377	3.9158
		3.02796	9.8482		2.96234	7.852		3.68615	5.99691		3.17189	3.3582		3.40504	3.92394
		3.02806	9.86037		2.96244	7.85454		3.68886	5.85284		3.1728	3.34896		3.40605	3.9308
		3.02817	9.87266		2.96254	7.85708		3.69134	5.71721		3.17342	3.33856		3.40732	3.93684
		3.02827	9.8849		2.96265	7.85963		3.6936	5.61157		3.17396	3.3193		3.40829	3.94132
		3.02838	9.89722		2.96275	7.86219		3.69606	5.51928		3.17452	3.29732		3.40947	3.94377
		3.02848	9.90981		2.96275	7.86475		3.6982	5.40461		3.17502	3.27067		3.41068	3.94531
		3.02848	9.92291		2.96286	7.86732		3.70056	5.3251		3.17563	3.24637		3.4119	3.94608
		3.02858	9.93676		2.96296	7.8699		3.70325	5.22294		3.17618	3.23307		3.41312	3.94627
		3.02869	9.9514		2.96306	7.8725		3.70548	5.15918		3.17665	3.2239		3.41474	3.94949
		3.02879	9.96688		2.96317	7.87512		3.70773	5.07843		3.17704	3.21835		3.41633	3.95566
		3.0289	9.98331		2.96327	7.87777		3.71002	5.01072		3.17762	3.21851		3.41738	3.9605
		3.029	10.0008		2.96338	7.88047		3.71226	4.96665		3.17823	3.22145		3.4186	3.96787
		3.029	10.0192		2.96338	7.88323		3.71496	4.92748		3.17879	3.22498		3.41983	3.9754
		3.0291	10.0384		2.96348	7.88606		3.7172	4.90705		3.17929	3.22629		3.42081	3.98087
		3.02921	10.058		2.96358	7.88896		3.7198	4.90808		3.17985	3.22762		3.42194	3.98285
		3.02931	10.078		2.96369	7.89192		3.72178	4.92039		3.18044	3.22639		3.42313	3.98019
		3.02942	10.0982		2.96379	7.89493		3.72388	4.94049		3.18125	3.22341		3.42429	3.97528
		3.02952	10.1185		2.9639	7.89795		3.72631	4.97112		3.1823	3.2207		3.42543	3.97066
		3.02952	10.1391		2.9639	7.90098		3.72856	5.01871		3.183	3.21819		3.42667	3.96869
		3.02962	10.1598		2.964	7.90397		3.73099	5.07455		3.18358	3.21802		3.42763	3.96558
		3.02973	10.1811		2.9641	7.90693		3.73367	5.14354		3.18404	3.21885		3.4289	3.96172
		3.02983	10.2033		2.96421	7.90988		3.73592	5.20787		3.18462	3.22424		3.43005	3.95339
		3.02994	10.2266		2.96431	7.91282		3.7382	5.27558		3.18509	3.23043		3.43114	3.94192
		3.03004	10.251		2.96442	7.91575		3.74072	5.35837		3.18565	3.23685		3.43223	3.93311
		3.03004	10.2765		2.96442	7.91867		3.74258	5.43003		3.18626	3.24216		3.43341	3.93125
		3.03014	10.3029		2.96452	7.92161		3.74543	5.49355		3.18676	3.24682		3.43457	3.93536
		3.03025	10.3301		2.96462	7.92457		3.74772	5.54513		3.18741	3.25157		3.43566	3.94211
		3.03035	10.3579		2.96473	7.92757		3.75023	5.61996		3.18802	3.25868		3.43693	3.94758
		3.03046	10.386		2.96483	7.93062		3.75248	5.67929		3.18824	3.26748		3.43803	3.94989
		3.03056	10.4144		2.96494	7.93373		3.7549	5.75984		3.18888	3.27923		3.43923	3.94825
		3.03056	10.4425		2.96494	7.93688		3.75716	5.86293		3.18967	3.28629		3.44034	3.94426
		3.03066	10.47		2.96504	7.94008		3.75944	5.9302		3.19019	3.29323		3.44139	3.93698
		3.03077	10.4964		2.96514	7.94329		3.76197	5.99869		3.19067	3.29585		3.44252	3.92773
		3.03087	10.5211		2.96525	7.94652		3.76456	6.07529		3.19165	3.29975		3.44371	3.9207
		3.03098	10.5438		2.96535	7.94976		3.76717	6.13486		3.19234	3.30291		3.44492	3.91523
		3.03108	10.5644		2.96546	7.95301		3.76978	6.20783		3.19293	3.30584		3.44591	3.91061
		3.03108	10.5826		2.96546	7.95627		3.77232	6.28453		3.19338	3.31008		3.44722	3.90585
		3.03118	10.5986		2.96556	7.95954		3.77417	6.32116		3.19407	3.31712		3.4487	3.9016
		3.03129	10.6123		2.96566	7.96282		3.77638	6.33474		3.19439	3.32303		3.45011	3.89794
		3.03139	10.6242		2.96577	7.96613		3.77901	6.31371		3.19512	3.33263		3.45112	3.89073
		3.0315	10.6347		2.96587	7.96943		3.78115	6.28566		3.19577	3.34709		3.45213	3.8835
		3.0316	10.6443		2.96598	7.97275		3.78378	6.25529		3.1962	3.36937		3.45349	3.87536
		3.0316	10.6534		2.96598	7.97609		3.78651	6.21319		3.19681	3.38878		3.45444	3.86406
		3.0317	10.6623		2.96608	7.97944		3.78924	6.16941		3.19735	3.40397		3.45581	3.84986
		3.03181	10.6715		2.96618	7.98281		3.79174	6.11519		3.19767	3.41249		3.45745	3.84172
		3.03191	10.6817		2.96629	7.98619		3.79418	6.02257		3.19827	3.41926		3.45858	3.83205
		3.03202	10.6933		2.96639	7.98957		3.7967	5.93009		3.19875	3.43142		3.45959	3.82865
		3.03212	10.7066		2.9665	7.99294		3.79867	5.78234		3.19937	3.44747		3.4607	3.82607
		3.03212	10.7219		2.9665	7.99627		3.80138	5.6586		3.20014	3.46551		3.46185	3.82329
		3.03222	10.7393		2.9666	7.99959		3.8046	5.50166		3.20066	3.47432		3.46303	3.82246
		3.03233	10.7591		2.9667	8.0029		3.80678	5.34562		3.20123	3.47666		3.4642	3.82253
		3.03243	10.781		2.96681	8.00624		3.80899	5.17971		3.20175	3.47025		3.46536	3.82175
		3.03254	10.805		2.96691	8.00963		3.81155	4.98447		3.20229	3.46389		3.46645	3.81969
		3.03264	10.8308		2.96702	8.0131		3.81411	4.80251		3.20259	3.4591		3.46753	3.81291
		3.03264	10.858		2.96702	8.01667		3.81637	4.65731		3.20324	3.45916		3.46872	3.80303
		3.03274	10.8863		2.96712	8.02034		3.8192	4.48056		3.20398	3.46293		3.46993	3.79017
		3.03285	10.9151		2.96722	8.02406		3.82166	4.30153		3.20445	3.46784		3.47094	3.77616
		3.03295	10.9437		2.96733	8.02783		3.82388	4.07206		3.20496	3.47281		3.47216	3.76336
		3.03306	10.9715		2.96743	8.03161		3.8266	3.84804		3.20554	3.47722		3.47328	3.74896
		3.03316	10.9977		2.96754	8.03538		3.8291	3.6451		3.20639	3.48367		3.47443	3.73399
		3.03316	11.0221		2.96754	8.03912		3.83215	3.43279		3.20695	3.49372		3.47548	3.72496
		3.03326	11.0443		2.96764	8.04282		3.83481	3.24789		3.20747	3.50361		3.47667	3.72105
		3.03337	11.0645		2.96774	8.04647		3.83741	3.03797		3.20811	3.51115		3.4778	3.71802
		3.03347	11.0826		2.96785	8.05008		3.8396	2.83161		3.20869	3.51506		3.47891	3.71802
		3.03358	11.0992		2.96795	8.05365		3.84222	2.60506		3.20949	3.51625		3.48009	3.7144
		3.03368	11.1145		2.96806	8.05716		3.84469	2.42131		3.21002	3.51528		3.48117	3.7098
		3.03368	11.1287		2.96806	8.06062		3.84691	2.20092		3.21036	3.51298		3.48237	3.7023
		3.03378	11.1422		2.96816	8.06404		3.84871	2.05809		3.21116	3.51009		3.48369	3.69186
		3.03389	11.155		2.96826	8.0674		3.85053	1.8871		3.21175	3.50233		3.48479	3.68256
		3.03399	11.1673		2.96837	8.07075		3.85233	1.76029		3.21219	3.49412		3.48576	3.67685
		3.0341	11.179		2.96847	8.07409		3.85507	1.64303		3.2126	3.48355		3.48694	3.67319
		3.0342	11.1901		2.96858	8.07743		3.85829	1.54752		3.2131	3.47028		3.48804	3.66879
		3.0342	11.2006		2.96858	8.08073		3.86087	1.46202		3.21375	3.45943		3.48925	3.6581
		3.0343	11.2108		2.96868	8.084		3.86257	1.39832		3.21434	3.44209		3.49046	3.64549
		3.03441	11.2205		2.96878	8.08722		3.86449	1.34338		3.21488	3.42784		3.49157	3.63509
		3.03451	11.2299		2.96889	8.09036		3.86735	1.33135		3.21537	3.41092		3.49279	3.62978
		3.03462	11.2391		2.96899	8.09343		3.86955	1.3256		3.21605	3.40173		3.49388	3.62655
		3.03472	11.2482		2.9691	8.09643		3.87213	1.32677		3.21654	3.39528		3.49524	3.62199
		3.03472	11.2571		2.9691	8.09935		3.87473	1.32947		3.21714	3.38746		3.49616	3.61467
		3.03482	11.2658		2.9692	8.10218		3.87752	1.33812		3.21762	3.38057		3.49714	3.60395
		3.03493	11.2741		2.9693	8.1049		3.87948	1.34042		3.21815	3.37053		3.4983	3.58706
		3.03503	11.2818		2.96941	8.1075		3.88227	1.3389		3.21901	3.36029		3.49945	3.57316
		3.03514	11.2886		2.96951	8.10998		3.88478	1.31927		3.21936	3.35335		3.50055	3.56314
		3.03524	11.2943		2.96962	8.11235		3.88721	1.28431		3.22016	3.3487		3.50195	3.5554
		3.03524	11.299		2.96962	8.11462		3.88965	1.22754		3.22064	3.34324		3.50334	3.55556
		3.03534	11.3027		2.96972	8.11681		3.892	1.13029		3.22102	3.33498		3.50463	3.55986
		3.03545	11.3059		2.96982	8.11893		3.89446	1.025		3.22202	3.32429		3.50639	3.56447
		3.03555	11.3087		2.96993	8.121		3.89737	0.88441		3.22272	3.31211		3.50734	3.56459
		3.03566	11.3115		2.97003	8.12302		3.89967	0.74032		3.22337	3.29418		3.50859	3.55846
		3.03576	11.3146		2.97014	8.12501		3.9026	0.55595		3.22398	3.27649		3.50966	3.54859
		3.03576	11.3184		2.97014	8.12698		3.90475	0.3465		3.22432	3.25174		3.51087	3.53433
		3.03586	11.323		2.97024	8.12891		3.90735	0.13695		3.22481	3.23499		3.51205	3.51939
		3.03597	11.3285		2.97034	8.13082		3.90991	-0.16131		3.22532	3.21461		3.51313	3.51034
		3.03607	11.3348		2.97045	8.13271		3.91172	-0.44829		3.22599	3.18961		3.51476	3.50328
		3.03618	11.3421		2.97055	8.13458		3.91471	-0.8068		3.22645	3.17154		3.51554	3.49828
		3.03628	11.3502		2.97066	8.13643		3.91737	-1.03033		3.22703	3.1484		3.51646	3.4936
		3.03628	11.3593		2.97076	8.13825		3.91988	-1.3127		3.22767	3.12054		3.51771	3.48712
		3.03638	11.3696		2.97076	8.14001		3.92239	-1.52596		3.22812	3.10102		3.51888	3.47886
		3.03649	11.3809		2.97086	8.14172		3.92509	-1.80845		3.22866	3.07505		3.52023	3.46998
		3.03659	11.3934		2.97097	8.14343		3.92756	-1.98825		3.22925	3.05607		3.5212	3.46213
		3.0367	11.4074		2.97107	8.14516		3.9304	-2.1992		3.22985	3.03817		3.52261	3.45442
		3.0368	11.4229		2.97118	8.14696		3.93298	-2.41129		3.23085	3.01822		3.5239	3.45215
		3.0369	11.44		2.97128	8.14886		3.93558	-2.56797		3.23132	2.99982		3.52495	3.45396
		3.0369	11.4585		2.97128	8.15088		3.93833	-2.71277		3.2321	2.98691		3.52637	3.45889
		3.03701	11.4784		2.97138	8.15307		3.9408	-2.83841		3.23249	2.96694		3.5271	3.46115
		3.03711	11.4992		2.97149	8.15543		3.9434	-2.95158		3.23273	2.95083		3.52818	3.46247
		3.03722	11.5206		2.97159	8.15798		3.94578	-3.03577		3.23377	2.93805		3.52979	3.46228
		3.03732	11.5421		2.9717	8.16072		3.94855	-3.13297		3.23424	2.91893		3.53084	3.46227
		3.03742	11.5636		2.9717	8.16365		3.95077	-3.1951		3.23467	2.89611		3.53223	3.46518
		3.03742	11.5849		2.9718	8.16671		3.95327	-3.25661		3.23535	2.87364		3.53347	3.47037
		3.03753	11.6063		2.9719	8.16988		3.9561	-3.3215		3.23559	2.85134		3.53469	3.47955
		3.03763	11.6281		2.97201	8.17311		3.95905	-3.37551		3.23655	2.82905		3.53587	3.49143
		3.03774	11.6504		2.97211	8.17638		3.96084	-3.4153		3.23717	2.8055		3.53712	3.50066
		3.03784	11.6732		2.97222	8.17966		3.96376	-3.44714		3.23774	2.78595		3.5381	3.50203
		3.03794	11.6966		2.97222	8.18295		3.96649	-3.46451		3.23838	2.76287		3.53936	3.49272
		3.03794	11.7204		2.97232	8.18624		3.96872	-3.48356		3.23888	2.74722		3.54069	3.47756
		3.03805	11.7446		2.97242	8.18951		3.97121	-3.50481		3.23939	2.73486		3.54191	3.46231
		3.03815	11.7694		2.97253	8.19275		3.97374	-3.52022		3.23977	2.72253		3.54326	3.45008
		3.03826	11.7948		2.97263	8.19592		3.97611	-3.52966		3.24026	2.70661		3.54428	3.444
		3.03836	11.8209		2.97274	8.199		3.97843	-3.5344		3.24081	2.68359		3.5456	3.44336
		3.03846	11.8475		2.97274	8.20197		3.98088	-3.5301		3.2414	2.66168		3.54691	3.44926
		3.03846	11.8745		2.97284	8.20479		3.98311	-3.53121		3.24198	2.64381		3.54797	3.45871
		3.03857	11.9017		2.97294	8.20748		3.98547	-3.53583		3.24258	2.62271		3.54929	3.46642
		3.03867	11.929		2.97305	8.21001		3.9878	-3.5373		3.24308	2.59969		3.55064	3.47782
		3.03878	11.9562		2.97315	8.21239		3.99015	-3.53473		3.24375	2.58516		3.55187	3.4865
		3.03888	11.9833		2.97326	8.21461		3.99257	-3.53096		3.24483	2.57484		3.55303	3.49691
		3.03898	12.0103		2.97336	8.21667		3.99479	-3.52269		3.24544	2.56273		3.55407	3.50477
		3.03898	12.037		2.97336	8.2186		3.99711	-3.51662		3.24593	2.55356		3.55548	3.51357
		3.03909	12.0636		2.97346	8.22043		3.99947	-3.51669		3.24637	2.54529		3.55712	3.51867
		3.03919	12.0903		2.97357	8.22219		4.00181	-3.51482		3.24701	2.54001		3.55856	3.51782
		3.0393	12.1173		2.97367	8.22394		4.0042	-3.51046		3.24752	2.52732		3.55965	3.51503
		3.0394	12.1447		2.97378	8.22571		4.0071	-3.51119		3.24826	2.50608		3.56075	3.51223
		3.0395	12.1727		2.97388	8.22755		4.01009	-3.51272		3.24869	2.48598		3.56153	3.51231
		3.0395	12.2013		2.97388	8.22949		4.01273	-3.50968		3.24923	2.46143		3.56285	3.51621
		3.03961	12.2308		2.97398	8.23152		4.01487	-3.50166		3.24978	2.44358		3.56437	3.52105
		3.03971	12.2611		2.97409	8.23366		4.0175	-3.49444		3.25026	2.43061		3.56547	3.52546
		3.03982	12.292		2.97419	8.23587		4.02001	-3.49211		3.25135	2.42199		3.56669	3.53044
		3.03992	12.3235		2.9743	8.23814		4.02156	-3.49345		3.25203	2.41587		3.56779	3.53806
		3.04002	12.3551		2.9744	8.24042		4.02415	-3.49634		3.25247	2.40893		3.5689	3.54627
		3.04002	12.3869		2.9744	8.24272		4.02626	-3.49735		3.25328	2.40218		3.56998	3.55626
		3.04013	12.4186		2.9745	8.24502		4.02925	-3.49131		3.25375	2.39269		3.5713	3.56111
		3.04023	12.4501		2.97461	8.24731		4.03169	-3.48873		3.25426	2.38205		3.57258	3.56467
		3.04034	12.4816		2.97471	8.2496		4.03392	-3.48866		3.25473	2.36821		3.57414	3.56835
		3.04044	12.513		2.97482	8.25189		4.03538	-3.487		3.25526	2.36091		3.57545	3.57625
		3.04054	12.5441		2.97492	8.25417		4.03864	-3.48211		3.25585	2.34562		3.57684	3.59107
		3.04054	12.575		2.97492	8.25644		4.04055	-3.47225		3.25643	2.32914		3.57804	3.60847
		3.04065	12.6059		2.97502	8.2587		4.04268	-3.46735		3.257	2.31277		3.57908	3.62871
		3.04075	12.637		2.97513	8.26097		4.04561	-3.47222		3.258	2.30254		3.58018	3.64679
		3.04086	12.6683		2.97523	8.26326		4.04748	-3.4748		3.25876	2.29242		3.58146	3.66014
		3.04096	12.6998		2.97534	8.26555		4.05009	-3.47317		3.25934	2.28876		3.58273	3.67341
		3.04106	12.7313		2.97544	8.26784		4.05261	-3.46654		3.25982	2.28372		3.58372	3.68093
		3.04106	12.7627		2.97544	8.27014		4.0549	-3.45683		3.2604	2.27959		3.58493	3.68856
		3.04117	12.7936		2.97554	8.27242		4.05734	-3.44856		3.26098	2.27546		3.58613	3.69574
		3.04127	12.8242		2.97565	8.27466		4.05937	-3.44286		3.26161	2.27133		3.58707	3.70296
		3.04138	12.8545		2.97575	8.27688		4.0619	-3.43941		3.26202	2.26696		3.58826	3.71405
		3.04148	12.8847		2.97586	8.27909		4.06435	-3.43839		3.26262	2.26601		3.58962	3.72425
		3.04158	12.9149		2.97596	8.2813		4.06679	-3.43434		3.26322	2.26698		3.59146	3.73822
		3.04158	12.9453		2.97596	8.28352		4.0691	-3.43066		3.26381	2.27087		3.59239	3.75345
		3.04169	12.9759		2.97606	8.28576		4.07185	-3.42668		3.26418	2.27525		3.59388	3.76766
		3.04179	13.0069		2.97617	8.28802		4.07434	-3.42907		3.26462	2.28111		3.59499	3.78078
		3.0419	13.0383		2.97627	8.29032		4.07781	-3.43502		3.26522	2.2845		3.59608	3.79454
		3.042	13.0704		2.97638	8.29268		4.07989	-3.43815		3.26582	2.28202		3.59727	3.80646
		3.0421	13.1032		2.97648	8.2951		4.0825	-3.43411		3.26643	2.27794		3.59861	3.82348
		3.0421	13.1365		2.97648	8.29762		4.08534	-3.41998		3.26753	2.27478		3.59977	3.84236
		3.04221	13.1699		2.97658	8.30025		4.08761	-3.41211		3.2682	2.27379		3.60089	3.85911
		3.04231	13.2033		2.97669	8.30303		4.08978	-3.4036		3.26875	2.27711		3.60195	3.88074
		3.04242	13.2363		2.97679	8.30599		4.0923	-3.39997		3.26918	2.28309		3.60312	3.89421
		3.04252	13.2686		2.9769	8.30913		4.09476	-3.39895		3.26974	2.2921		3.60422	3.90619
		3.04262	13.3003		2.977	8.31251		4.09697	-3.40246		3.27039	2.29901		3.60538	3.91429
		3.04262	13.3313		2.977	8.3161					3.27099	2.30246		3.60656	3.92144
		3.04273	13.3617		2.9771	8.31989					3.27132	2.30341		3.60766	3.9321
		3.04283	13.3917		2.97721	8.32382					3.27189	2.30569		3.6088	3.948
		3.04294	13.4212		2.97731	8.32785					3.27242	2.30921		3.61001	3.96621
		3.04304	13.4502		2.97742	8.33194					3.2731	2.31252		3.61106	3.98558
		3.04314	13.4786		2.97752	8.33604					3.27414	2.31439		3.61227	4.01219
		3.04314	13.5063		2.97752	8.34011					3.27438	2.30828		3.61341	4.03275
		3.04325	13.533		2.97762	8.34415					3.27531	2.29988		3.61461	4.0534
		3.04335	13.5586		2.97773	8.34812					3.27589	2.29059		3.61597	4.07148
		3.04346	13.583		2.97783	8.35203					3.27626	2.28388		3.61762	4.08684
		3.04356	13.6061		2.97794	8.35592					3.27699	2.28262		3.619	4.09974
		3.04366	13.6275		2.97804	8.3598					3.2776	2.28452		3.62017	4.11917
		3.04366	13.6474		2.97804	8.3637					3.27815	2.2878		3.62126	4.13771
		3.04377	13.6654		2.97814	8.36762					3.27865	2.29129		3.62248	4.16034
		3.04387	13.6815		2.97825	8.37157					3.27921	2.29563		3.62355	4.18097
		3.04398	13.6956		2.97835	8.37554					3.27975	2.30318		3.62468	4.2027
		3.04408	13.7077		2.97846	8.37954					3.28024	2.31365		3.62584	4.22473
		3.04418	13.7179		2.97856	8.38357					3.28067	2.32216		3.62721	4.24673
		3.04418	13.7263		2.97856	8.38765					3.28123	2.33328		3.62879	4.26748
		3.04429	13.7331		2.97866	8.3918					3.28215	2.3408		3.63012	4.2874
		3.04439	13.7385		2.97877	8.39601					3.28257	2.34652		3.63162	4.30655
		3.0445	13.7424		2.97887	8.40027					3.28326	2.35174		3.6328	4.32655
		3.0446	13.7447		2.97898	8.40456					3.28417	2.35655		3.63395	4.35621
		3.0447	13.7456		2.97908	8.40887					3.28467	2.36075		3.6351	4.37635
		3.0447	13.7451		2.97908	8.41318					3.28539	2.36673		3.63617	4.39609
		3.04481	13.7434		2.97918	8.41751					3.28588	2.37521		3.63726	4.41328
		3.04491	13.7411		2.97929	8.42184					3.28637	2.38624		3.63833	4.42618
		3.04502	13.7385		2.97939	8.42618					3.28697	2.39765		3.63948	4.43735
		3.04512	13.7363		2.9795	8.43054					3.28763	2.40636		3.64061	4.44835
		3.04522	13.7348		2.9796	8.43491					3.28812	2.41116		3.64179	4.46242
		3.04522	13.7342		2.9796	8.4393					3.28872	2.41537		3.64303	4.47336
		3.04533	13.7348		2.9797	8.44371					3.28927	2.42163		3.64412	4.48561
		3.04543	13.7368		2.97981	8.44815					3.28955	2.42804		3.64522	4.49905
		3.04554	13.7403		2.97991	8.45257					3.29012	2.43893		3.64639	4.51003
		3.04564	13.7453		2.98002	8.45696					3.29068	2.44934		3.64755	4.52675
		3.04574	13.752		2.98012	8.4613					3.2913	2.45609		3.64859	4.54332
		3.04574	13.7604		2.98012	8.46556					3.2919	2.46316		3.64992	4.56305
		3.04585	13.7704		2.98022	8.46973					3.29301	2.47405		3.65139	4.5874
		3.04595	13.7818		2.98033	8.47382					3.29359	2.48602		3.65311	4.60513
		3.04606	13.7946		2.98043	8.47784					3.29417	2.50126		3.65434	4.62961
		3.04616	13.8082		2.98054	8.48183					3.29454	2.51639		3.65555	4.64736
		3.04626	13.8225		2.98064	8.4858					3.29514	2.5304		3.65665	4.66974
		3.04626	13.8371		2.98064	8.48978					3.29575	2.54215		3.65773	4.68575
		3.04637	13.852		2.98074	8.49376					3.29646	2.55305		3.65903	4.70306
		3.04647	13.8672		2.98085	8.49776					3.29741	2.56652		3.66009	4.71769
		3.04658	13.8829		2.98095	8.50175					3.298	2.58117		3.66127	4.73068
		3.04668	13.8991		2.98106	8.50571					3.29866	2.59704		3.66234	4.7444
		3.04678	13.9159		2.98116	8.50963					3.2991	2.60867		3.66345	4.75287
		3.04689	13.9335		2.98116	8.51351					3.2995	2.61915		3.66454	4.76641
		3.04689	13.9517		2.98126	8.5173					3.30019	2.62741		3.66578	4.78361
		3.04699	13.9703		2.98137	8.52099					3.30074	2.63494		3.66699	4.7982
		3.0471	13.9892		2.98147	8.52456					3.30131	2.64189		3.66797	4.81093
		3.0472	14.0085		2.98158	8.52799					3.30242	2.65059		3.6692	4.82265
		3.0473	14.0282		2.98168	8.53126					3.30304	2.6548		3.67031	4.83174
		3.04741	14.0484		2.98168	8.53439					3.30363	2.65766		3.67148	4.84211
		3.04741	14.0692		2.98178	8.53741					3.30394	2.65802		3.67263	4.85142
		3.04751	14.0904		2.98189	8.54037					3.30457	2.66046		3.67366	4.8559
		3.04762	14.1122		2.98199	8.54332					3.30551	2.66707		3.67488	4.85741
		3.04772	14.1344		2.9821	8.54631					3.30628	2.67576		3.67608	4.85685
		3.04782	14.1571		2.9822	8.54938					3.30686	2.68904		3.67709	4.85449
		3.04793	14.1802		2.9822	8.55258					3.30748	2.70587		3.67831	4.85552
		3.04793	14.2037		2.9823	8.55592					3.3079	2.72818		3.67942	4.861
		3.04803	14.2274		2.98241	8.55942					3.30857	2.74798		3.68047	4.86775
		3.04814	14.2516		2.98251	8.56304					3.30886	2.76077		3.68172	4.87513
		3.04824	14.2763		2.98262	8.56676					3.30946	2.77363		3.68292	4.87912
		3.04834	14.3016		2.98272	8.57054					3.31007	2.78152		3.68393	4.87998
		3.04845	14.3276		2.98272	8.57434					3.31068	2.78843		3.68525	4.88117
		3.04845	14.3543		2.98282	8.57817					3.31117	2.79377		3.68634	4.8808
		3.04855	14.3817		2.98293	8.58203					3.31168	2.7992		3.6873	4.88094
		3.04866	14.4099		2.98303	8.58594					3.3122	2.80517		3.68862	4.87764
		3.04876	14.4387		2.98314	8.58988					3.3127	2.81358		3.68984	4.87481
		3.04886	14.4678		2.98324	8.59387					3.31349	2.82175		3.69105	4.86979
		3.04897	14.4966		2.98324	8.5979					3.31391	2.82871		3.69293	4.86616
		3.04897	14.5247		2.98334	8.602					3.31451	2.83814		3.69435	4.86134
		3.04907	14.5518		2.98345	8.60617					3.31494	2.84855		3.69536	4.85939
		3.04918	14.5773		2.98355	8.61044					3.3155	2.86806		3.69645	4.85598
		3.04928	14.6013		2.98366	8.61481					3.3161	2.88426		3.69768	4.85108
		3.04938	14.6237		2.98376	8.6193					3.31659	2.90592		3.69886	4.84017
		3.04949	14.6446		2.98386	8.62385					3.31716	2.92155		3.69983	4.8274
		3.04949	14.6641		2.98386	8.62846					3.31774	2.93492		3.70106	4.81277
		3.04959	14.6824		2.98397	8.63309					3.31834	2.94403		3.70214	4.80116
		3.0497	14.6996		2.98407	8.63772					3.31883	2.95193		3.70345	4.79225
		3.0498	14.716		2.98418	8.64235					3.31944	2.96254		3.7051	4.78144
		3.0499	14.7318		2.98428	8.64698					3.31996	2.98005		3.70583	4.76789
		3.05001	14.747		2.98438	8.65163					3.32053	3.00026		3.70721	4.75657
		3.05001	14.7617		2.98438	8.6563					3.32116	3.02121		3.70827	4.73483
		3.05011	14.7758		2.98449	8.66099					3.32157	3.04141		3.71008	4.71809
		3.05022	14.7892		2.98459	8.6657					3.32219	3.06062		3.71141	4.70129
		3.05032	14.8021		2.9847	8.67042					3.32277	3.07554		3.71238	4.68454
		3.05042	14.8144		2.9848	8.67516					3.32323	3.09111		3.7136	4.66763
		3.05053	14.8264		2.9849	8.67992					3.32381	3.10985		3.7148	4.64438
		3.05053	14.8382		2.9849	8.68469					3.32445	3.12494		3.716	4.61967
		3.05063	14.8496		2.98501	8.68948					3.32508	3.14254		3.71721	4.59893
		3.05074	14.861		2.98511	8.69428					3.32622	3.16367		3.71827	4.57754
		3.05084	14.8724		2.98522	8.69907					3.32669	3.17292		3.71937	4.54834
		3.05094	14.8842		2.98532	8.70386					3.32745	3.17918		3.72057	4.5293
		3.05105	14.8966		2.98542	8.70867					3.32771	3.18139		3.72171	4.50832
		3.05105	14.9097		2.98542	8.71349					3.3283	3.18358		3.72279	4.49115
		3.05115	14.9235		2.98553	8.71832					3.3289	3.18679		3.72414	4.47285
		3.05126	14.9383		2.98563	8.72317					3.32944	3.19176		3.7258	4.45235
		3.05136	14.9538		2.98574	8.72806					3.33	3.19685		3.7268	4.41851
		3.05146	14.9702		2.98584	8.73303					3.33052	3.20296		3.72814	4.39649
		3.05157	14.9871		2.98594	8.73809					3.33105	3.21304		3.72887	4.35885
		3.05157	15.0041		2.98594	8.74325					3.33168	3.22347		3.73061	4.32453
		3.05167	15.0212		2.98605	8.74848					3.33218	3.23396		3.7318	4.27965
		3.05178	15.0383		2.98615	8.75376					3.33276	3.24597		3.7329	4.23972
		3.05188	15.0553		2.98626	8.75902					3.33362	3.25737		3.73419	4.20815
		3.05198	15.0721		2.98636	8.76422					3.33389	3.27072		3.73517	4.1672
		3.05209	15.0887		2.98646	8.76933					3.33443	3.28958		3.73653	4.13754
		3.05209	15.105		2.98646	8.77434					3.33492	3.30662		3.73766	4.11151
		3.05219	15.121		2.98657	8.77926					3.33549	3.3218		3.73907	4.08556
		3.0523	15.1368		2.98667	8.78413					3.33599	3.33252		3.74047	4.05193
		3.0524	15.1523		2.98678	8.78896					3.33659	3.34533		3.74152	4.01395
		3.0525	15.1676		2.98688	8.79381					3.33711	3.3585		3.74305	3.9796
		3.05261	15.1827		2.98698	8.79869					3.33772	3.36781		3.7439	3.93463
		3.05261	15.1979		2.98698	8.80361					3.3383	3.37551		3.74547	3.89019
		3.05271	15.2137		2.98709	8.80857					3.33895	3.38667		3.74659	3.85192
		3.05282	15.2304		2.98719	8.8136					3.33987	3.40332		3.74779	3.81374
		3.05292	15.2485		2.9873	8.81868					3.34057	3.42304		3.74898	3.7833
		3.05302	15.2683		2.9874	8.82381					3.34117	3.44064		3.75008	3.75386
		3.05313	15.2903		2.9875	8.82897					3.34179	3.45974		3.75131	3.71418
		3.05313	15.3148		2.9875	8.83413					3.34229	3.47296		3.75243	3.67952
		3.05323	15.3419		2.98761	8.83927					3.34285	3.4822		3.75351	3.64297
		3.05334	15.3714		2.98771	8.84438					3.34332	3.48752		3.75469	3.59994
		3.05344	15.4033		2.98782	8.84944					3.34386	3.49377		3.75575	3.54318
		3.05354	15.4372		2.98792	8.85446					3.34433	3.5027		3.75695	3.49236
		3.05365	15.473		2.98802	8.85944					3.3449	3.51558		3.75828	3.44063
		3.05365	15.5102		2.98802	8.86443					3.34539	3.53465		3.7596	3.38945
		3.05375	15.5486		2.98813	8.86945					3.34609	3.5509		3.76123	3.34959
		3.05386	15.5877		2.98823	8.87454					3.34726	3.56815		3.76246	3.30375
		3.05396	15.627		2.98834	8.87973					3.34771	3.57879		3.76353	3.26398
		3.05406	15.6661		2.98844	8.885					3.34807	3.59112		3.76434	3.22797
		3.05417	15.7046		2.98854	8.89036					3.34875	3.60561		3.76508	3.18798
		3.05417	15.7425		2.98854	8.89581					3.34893	3.62074		3.76633	3.14611
		3.05427	15.7797		2.98865	8.90136					3.34941	3.6325		3.768	3.1144
		3.05438	15.8163		2.98875	8.90702					3.35048	3.64621		3.76908	3.06152
		3.05448	15.852		2.98886	8.91277					3.35091	3.65964		3.77036	3.02028
		3.05458	15.8866		2.98896	8.9186					3.3511	3.67236		3.77155	2.95959
		3.05469	15.92		2.98906	8.92448					3.35205	3.68974		3.77268	2.90869
		3.05469	15.952		2.98906	8.93037					3.35233	3.70253		3.77391	2.86037
		3.05479	15.9825		2.98917	8.93626					3.35306	3.71604		3.77495	2.81596
		3.0549	16.0111		2.98927	8.94212					3.35389	3.73698		3.77555	2.77308
		3.055	16.0377		2.98938	8.94796					3.35402	3.75212		3.77717	2.72554
		3.0551	16.0623		2.98948	8.95373					3.35429	3.76531		3.7782	2.68164
		3.05521	16.0846		2.98958	8.95942					3.3549	3.77655		3.77946	2.62845
		3.05521	16.1047		2.98958	8.96502					3.35592	3.79323		3.7808	2.57176
		3.05531	16.1224		2.98969	8.97053					3.35664	3.80935		3.78189	2.51894
		3.05542	16.1378		2.98979	8.97596					3.35726	3.83099		3.78309	2.45469
		3.05552	16.1511		2.9899	8.98132					3.35777	3.85157		3.7843	2.4104
		3.05562	16.1626		2.99	8.98666					3.35819	3.87289		3.78541	2.34304
		3.05573	16.1725		2.9901	8.99202					3.35867	3.88924		3.78662	2.29626
		3.05573	16.1809		2.9901	8.9974					3.35922	3.90596		3.7877	2.24149
		3.05583	16.188		2.99021	9.00282					3.35991	3.91589		3.7889	2.20152
		3.05594	16.1937		2.99031	9.00826					3.36077	3.921		3.78987	2.15983
		3.05604	16.1985		2.99042	9.01372					3.36162	3.92719		3.79103	2.11041
		3.05614	16.2026		2.99052	9.01914					3.36217	3.93204		3.79221	2.05504
		3.05625	16.2067		2.99062	9.02451					3.36263	3.93805		3.7933	2.01866
		3.05635	16.2112		2.99062	9.02981					3.36313	3.9447		3.79478	1.97691
		3.05635	16.2166		2.99073	9.03501					3.36386	3.95372		3.79644	1.93697
		3.05646	16.2229		2.99083	9.04011					3.36441	3.96971		3.79739	1.88745
		3.05656	16.2305		2.99094	9.0451					3.36504	3.98626		3.7989	1.8439
		3.05666	16.2396		2.99104	9.04997					3.36565	4.00807		3.79999	1.79852
		3.05677	16.2504		2.99114	9.05475					3.3661	4.02791		3.80133	1.75221
		3.05687	16.2631		2.99114	9.0594					3.36666	4.04684		3.80242	1.69788
		3.05687	16.2777		2.99125	9.06393					3.36706	4.05939		3.80373	1.66009
		3.05698	16.294		2.99135	9.06835					3.36776	4.07172		3.80472	1.60126
		3.05708	16.3117		2.99146	9.07267					3.36833	4.08233		3.80585	1.55083
		3.05718	16.3304		2.99156	9.07692					3.36876	4.09525		3.80692	1.51253
		3.05729	16.3499		2.99166	9.08113					3.36935	4.1076		3.80813	1.47639
		3.05739	16.3697		2.99166	9.08533					3.37001	4.11987		3.80911	1.43762
		3.05739	16.3894		2.99177	9.08955					3.37044	4.13292		3.81041	1.4057
		3.0575	16.4084		2.99187	9.0938					3.37094	4.14507		3.81166	1.36492
		3.0576	16.4262		2.99198	9.09807					3.37194	4.16082		3.81274	1.32816
		3.0577	16.4425		2.99208	9.10237					3.37265	4.17525		3.81396	1.28981
		3.05781	16.457		2.99218	9.10671					3.37323	4.18601		3.81508	1.24963
		3.05791	16.4697		2.99229	9.11108					3.3738	4.19889		3.81622	1.2099
		3.05791	16.4809		2.99229	9.1155					3.37435	4.21059		3.81717	1.17209
		3.05802	16.4907		2.99239	9.11997					3.37496	4.22177		3.81836	1.14236
		3.05812	16.4993		2.9925	9.12449					3.37553	4.22855		3.81956	1.10362
		3.05822	16.5066		2.9926	9.12906					3.37603	4.23528		3.8209	1.07669
		3.05833	16.5128		2.9927	9.13369					3.3766	4.24105		3.82196	1.04263
		3.05843	16.518		2.9927	9.1384					3.37716	4.25266		3.82334	0.99813
		3.05843	16.5219		2.99281	9.14321					3.37764	4.26175		3.82518	0.96327
		3.05854	16.5246		2.99291	9.14811					3.37796	4.27089		3.82633	0.90866
		3.05864	16.5262		2.99302	9.15313					3.37854	4.28121		3.82755	0.85556
		3.05874	16.527		2.99312	9.15825					3.37919	4.28938		3.82865	0.81997
		3.05885	16.5275		2.99322	9.16344					3.37977	4.30116		3.82985	0.78252
		3.05895	16.5278		2.99322	9.16872					3.3804	4.31592		3.83095	0.74512
		3.05895	16.5281		2.99333	9.17404					3.38104	4.33536		3.83208	0.71866
		3.05906	16.5285		2.99343	9.17942					3.38155	4.35287		3.83323	0.69101
		3.05916	16.529		2.99354	9.18482					3.38195	4.36245		3.83412	0.67186
		3.05926	16.5296		2.99364	9.19025					3.38253	4.37264		3.83545	0.6421
		3.05937	16.5302		2.99374	9.19569					3.383	4.37964		3.83665	0.60882
		3.05947	16.5311		2.99374	9.20111					3.38356	4.38743		3.83775	0.57211
		3.05947	16.5322		2.99385	9.2065					3.38412	4.39295		3.83899	0.53926
		3.05958	16.5336		2.99395	9.21186					3.3846	4.4007		3.84006	0.50054
		3.05968	16.5352		2.99406	9.21718					3.38538	4.41314		3.84128	0.45994
		3.05978	16.537		2.99416	9.22243					3.38581	4.42179		3.84242	0.43694
		3.05989	16.539		2.99426	9.22764					3.38635	4.4296		3.84349	0.41222
		3.05999	16.5413		2.99437	9.2328					3.38699	4.44372		3.84469	0.38385
		3.05999	16.5442		2.99437	9.23791					3.38795	4.46176		3.84578	0.36371
		3.0601	16.5479		2.99447	9.24299					3.38878	4.47865		3.84672	0.33731
		3.0602	16.5525		2.99458	9.24802					3.3893	4.49741		3.84792	0.31127
		3.0603	16.5582		2.99468	9.25301					3.38987	4.51839		3.84905	0.29571
		3.06041	16.5649		2.99478	9.25795					3.39031	4.53465		3.85047	0.27997
		3.06051	16.5724		2.99489	9.26283					3.39103	4.55243		3.85156	0.26485
		3.06051	16.5804		2.99489	9.26764					3.39129	4.56561		3.85334	0.25032
		3.06062	16.5886		2.99499	9.27239					3.39191	4.58012		3.85462	0.23489
		3.06072	16.5965		2.9951	9.27706					3.39253	4.59624		3.85606	0.21976
		3.06082	16.604		2.9952	9.28164					3.39309	4.61473		3.85707	0.20288
		3.06093	16.6109		2.9953	9.28612					3.39379	4.62913		3.85827	0.18669
		3.06103	16.6175		2.99541	9.2905					3.39413	4.63712		3.85945	0.17036
		3.06103	16.6241		2.99541	9.29479					3.39475	4.64489		3.86055	0.15438
		3.06114	16.6307		2.99551	9.29899					3.39542	4.65194		3.86162	0.14031
		3.06124	16.6377		2.99562	9.30311					3.39583	4.65777		3.86282	0.13135
		3.06134	16.6451		2.99572	9.3072					3.39643	4.66641		3.86393	0.12381
		3.06145	16.6527		2.99582	9.31128					3.3971	4.67823		3.8651	0.1222
		3.06155	16.6605		2.99593	9.31538					3.3978	4.69296		3.86627	0.12141
		3.06155	16.6684		2.99593	9.31953					3.39851	4.70706		3.86742	0.12063
		3.06166	16.6766		2.99603	9.32374					3.39936	4.72521		3.86859	0.11934
		3.06176	16.6847		2.99614	9.32803					3.39978	4.7417		3.86971	0.11647
		3.06186	16.6928		2.99624	9.33242					3.40021	4.7585		3.87092	0.10901
		3.06197	16.7009		2.99634	9.33691					3.40122	4.77353		3.872	0.10161
		3.06207	16.7088		2.99645	9.34153					3.402	4.78502		3.87303	0.09091
		3.06207	16.7166		2.99645	9.34632					3.40262	4.79815		3.87417	0.08284
		3.06218	16.7243		2.99655	9.35125					3.40317	4.81204		3.87535	0.07959
		3.06228	16.7316		2.99666	9.35635					3.4038	4.82918		3.87656	0.08396
		3.06238	16.7386		2.99676	9.36162					3.40401	4.84217		3.87767	0.09369
		3.06249	16.745		2.99686	9.36706					3.40465	4.85478		3.87886	0.10637
		3.06259	16.7506		2.99697	9.37266					3.40522	4.86395		3.88	0.11322
		3.06259	16.7553		2.99697	9.37842					3.40568	4.86915		3.88103	0.11706
		3.0627	16.7589		2.99707	9.38436					3.40625	4.87362		3.88231	0.11688
		3.0628	16.7611		2.99718	9.39051					3.40689	4.87692		3.88343	0.11561
		3.0629	16.7619		2.99728	9.39689					3.40736	4.88194		3.88451	0.11474
		3.06301	16.761		2.99738	9.4035					3.40792	4.88639		3.88563	0.11507
		3.06311	16.7586		2.99749	9.41034					3.40846	4.89034		3.88683	0.11595
		3.06311	16.7548		2.99749	9.41738					3.40906	4.89451		3.88797	0.11673
		3.06322	16.7497		2.99759	9.42456					3.40955	4.89992		3.88908	0.11683
		3.06332	16.7437		2.9977	9.43183					3.41022	4.9102		3.89012	0.11561
		3.06342	16.7371		2.9978	9.43911					3.41069	4.9255		3.8913	0.11537
		3.06353	16.7302		2.9979	9.44639					3.4113	4.94006		3.89239	0.11382
		3.06363	16.723		2.99801	9.45362					3.41188	4.95715		3.8935	0.11368
		3.06363	16.7158		2.99801	9.46079					3.41247	4.9763		3.8947	0.11468
		3.06374	16.7086		2.99811	9.46784					3.41301	4.98785		3.89604	0.11793
		3.06384	16.7014		2.99822	9.47476					3.41354	4.99372		3.89712	0.12208
		3.06394	16.6944		2.99832	9.48155					3.41403	4.99866		3.89829	0.12628
		3.06405	16.6874		2.99842	9.48823					3.41454	5.00416		3.89932	0.12897
		3.06415	16.6805		2.99853	9.49479					3.41515	5.01171		3.90038	0.13151
		3.06415	16.6738		2.99853	9.50124					3.41574	5.02053		3.90159	0.13606
		3.06426	16.6673		2.99863	9.5076					3.41631	5.0294		3.90266	0.14257
		3.06436	16.6612		2.99874	9.51388					3.41686	5.03778		3.90387	0.1523
		3.06446	16.6555		2.99884	9.52007					3.41737	5.04611		3.90499	0.16103
		3.06457	16.6502		2.99894	9.52616					3.41806	5.05296		3.90621	0.16761
		3.06467	16.6456		2.99905	9.53216					3.41859	5.05794		3.9074	0.17151
		3.06467	16.6418		2.99905	9.53806					3.41933	5.06395		3.90847	0.17256
		3.06478	16.6388		2.99915	9.54388					3.4203	5.07298		3.9095	0.17169
		3.06488	16.6369		2.99926	9.54965					3.42089	5.07957		3.91065	0.17091
		3.06498	16.6361		2.99936	9.5554					3.42143	5.08665		3.912	0.17034
		3.06509	16.6364		2.99946	9.56116					3.42185	5.09193		3.91312	0.17138
		3.06519	16.6376		2.99957	9.56694					3.42241	5.09647		3.91407	0.17532
		3.06519	16.6395		2.99957	9.57274					3.42299	5.10073		3.9152	0.18158
		3.0653	16.642		2.99967	9.57858					3.42354	5.10563		3.91638	0.18396
		3.0654	16.6449		2.99978	9.58445					3.42405	5.11255		3.91753	0.18386
		3.0655	16.6481		2.99988	9.59033					3.42456	5.12007		3.91906	0.18079
		3.06561	16.6514		2.99998	9.59625					3.42528	5.12905		3.91996	0.17542
		3.06571	16.6548		3.00009	9.60221					3.42572	5.1386		3.92123	0.17118
		3.06571	16.6585		3.00009	9.60821					3.42629	5.14784		3.92252	0.1674
		3.06582	16.6626		3.00019	9.61425					3.42688	5.157		3.9241	0.16468
		3.06592	16.6676		3.0003	9.62032					3.42747	5.16788		3.92545	0.15978
		3.06602	16.6734		3.0004	9.62642					3.42794	5.17607		3.92651	0.14996
		3.06613	16.6802		3.0005	9.63253					3.4285	5.18557		3.92776	0.13988
		3.06623	16.6878		3.00061	9.63861					3.42905	5.19635		3.92896	0.12789
		3.06623	16.6959		3.00061	9.64468					3.42962	5.2069		3.92998	0.11867
		3.06634	16.7043		3.00071	9.65071					3.43019	5.21698		3.93138	0.11002
		3.06644	16.7126		3.00082	9.65666					3.43075	5.22285		3.93248	0.10231
		3.06654	16.7206		3.00092	9.66252					3.4318	5.22792		3.9337	0.09398
		3.06665	16.7283		3.00102	9.66823					3.43253	5.22878		3.93529	0.08362
		3.06675	16.736		3.00113	9.67377					3.43303	5.22631		3.93639	0.07044
		3.06675	16.7439		3.00113	9.67914					3.43359	5.22302		3.93712	0.05802
		3.06686	16.7522		3.00123	9.68435					3.43421	5.22082		3.93824	0.04066
		3.06696	16.7611		3.00134	9.68941					3.43471	5.22137		3.93911	0.02499
		3.06706	16.7707		3.00144	9.69433					3.4352	5.22496		3.94032	0.00803
		3.06717	16.781		3.00154	9.69912					3.43545	5.23173		3.94151	-0.01492
		3.06727	16.792		3.00165	9.70375					3.43636	5.24164		3.9427	-0.0335
		3.06738	16.8035		3.00165	9.70822					3.43686	5.2502		3.94449	-0.05559
		3.06738	16.8154		3.00175	9.71254					3.43743	5.2597		3.94505	-0.08346
		3.06748	16.8276		3.00186	9.71672					3.43803	5.27006		3.9465	-0.11689
		3.06758	16.8402		3.00196	9.72082					3.43865	5.27799		3.94788	-0.1473
		3.06769	16.8529		3.00206	9.72491					3.43912	5.2859		3.94859	-0.17188
		3.06779	16.866		3.00217	9.72906					3.43971	5.29256		3.9499	-0.19975
		3.0679	16.8795		3.00217	9.73333					3.44018	5.30025		3.95068	-0.2323
		3.0679	16.8935		3.00227	9.73776					3.44062	5.30737		3.95192	-0.26804
		3.068	16.9079		3.00238	9.74238					3.4412	5.31433		3.95361	-0.29789
		3.0681	16.9225		3.00248	9.74721					3.44179	5.31973		3.95431	-0.33425
		3.06821	16.9374		3.00258	9.75222					3.44293	5.32608		3.95611	-0.35804
		3.06831	16.9523		3.00269	9.75742					3.4432	5.32892		3.95743	-0.39503
		3.06842	16.9673		3.00269	9.7628					3.44359	5.33291		3.95851	-0.43504
		3.06842	16.9823		3.00279	9.76834					3.44458	5.34187		3.95974	-0.47829
		3.06852	16.997		3.0029	9.77403					3.4453	5.34731		3.96083	-0.5165
		3.06862	17.0114		3.003	9.77985					3.44578	5.3488		3.96194	-0.56013
		3.06873	17.0252		3.0031	9.78576					3.44633	5.34646		3.96311	-0.59073
		3.06883	17.0381		3.00321	9.79174					3.44672	5.34032		3.96447	-0.63353
		3.06894	17.05		3.00321	9.79776					3.44715	5.33649		3.96572	-0.67437
		3.06894	17.0609		3.00331	9.80379					3.44796	5.33819		3.96702	-0.71706
		3.06904	17.0709		3.00342	9.8098					3.44854	5.34743		3.96867	-0.75455
		3.06914	17.0803		3.00352	9.81577					3.44907	5.35576		3.96989	-0.812
		3.06925	17.0893		3.00362	9.82169					3.44965	5.36436		3.97113	-0.85452
		3.06935	17.0981		3.00373	9.82755					3.45015	5.37008		3.9722	-0.90447
		3.06946	17.1071		3.00383	9.83332					3.45078	5.37287		3.97334	-0.93935
		3.06946	17.1164		3.00383	9.83899					3.45135	5.37163		3.97441	-0.97959
		3.06956	17.1263		3.00394	9.84455					3.45198	5.36843		3.97585	-1.02316
		3.06966	17.137		3.00404	9.85					3.45248	5.3655		3.97693	-1.06592
		3.06977	17.1483		3.00414	9.85537					3.45302	5.36506		3.97816	-1.09662
		3.06987	17.1603		3.00425	9.86071					3.45338	5.36839		3.97919	-1.14273
		3.06998	17.1727		3.00425	9.86604					3.45398	5.37379		3.98045	-1.19207
		3.06998	17.1856		3.00435	9.87138					3.45451	5.37812		3.98212	-1.24364
		3.07008	17.1987		3.00446	9.87676					3.4554	5.38224		3.98265	-1.28944
		3.07018	17.2119		3.00456	9.88216					3.45614	5.38386		3.98415	-1.33739
		3.07029	17.2249		3.00466	9.88759					3.45667	5.38342		3.9858	-1.37352
		3.07039	17.2372		3.00477	9.89301					3.45737	5.38447		3.98703	-1.40275
		3.0705	17.2484		3.00487	9.89843					3.45794	5.38612		3.98805	-1.43938
		3.0705	17.2582		3.00487	9.90385					3.45823	5.38929		3.98925	-1.47718
		3.0706	17.2663		3.00498	9.90929					3.45864	5.39402		3.99022	-1.53044
		3.0707	17.2728		3.00508	9.91476					3.45913	5.3981		3.99166	-1.56981
		3.07081	17.2778		3.00518	9.92032					3.45986	5.40346		3.99277	-1.60323
		3.07091	17.2811		3.00529	9.92599					3.46057	5.40956		3.99398	-1.63862
		3.07102	17.2829		3.00539	9.9318					3.46128	5.41497		3.99495	-1.6888
		3.07102	17.2834		3.00539	9.93778					3.46174	5.41806		3.99616	-1.73887
		3.07112	17.2828		3.0055	9.94395					3.46232	5.41771		3.99737	-1.79031
		3.07122	17.2816		3.0056	9.95032					3.46265	5.41351		3.99859	-1.83878
		3.07133	17.28		3.0057	9.95688					3.46347	5.41169		4.00018	-1.8888
		3.07143	17.2783		3.00581	9.96364					3.46411	5.40493		4.00117	-1.92462
		3.07154	17.2769		3.00591	9.97057					3.46459	5.39985		4.00214	-1.96011
		3.07154	17.2756		3.00591	9.97767					3.46512	5.39707		4.0032	-2.00198
		3.07164	17.2745		3.00602	9.98492					3.46574	5.39783		4.00475	-2.02977
		3.07174	17.2734		3.00612	9.9923					3.46611	5.39805		4.00632	-2.07018
		3.07185	17.2721		3.00622	9.99978					3.46667	5.39926		4.00735	-2.11222
		3.07195	17.2705		3.00633	10.0073					3.46727	5.39887		4.00813	-2.15324
		3.07206	17.2682		3.00643	10.015					3.4679	5.3982		4.00947	-2.17961
		3.07206	17.2647		3.00643	10.0226					3.46853	5.40088		4.01073	-2.20644
		3.07216	17.2597		3.00654	10.0302					3.4689	5.4043		4.01201	-2.24552
		3.07226	17.2529		3.00664	10.0378					3.46955	5.40735		4.01316	-2.27578
		3.07237	17.2444		3.00674	10.0453					3.47013	5.40865		4.01426	-2.31277
		3.07247	17.2341		3.00685	10.0527					3.47078	5.4079		4.01555	-2.34999
		3.07258	17.2219		3.00695	10.0602					3.47138	5.40298		4.01699	-2.38162
		3.07258	17.2081		3.00695	10.0675					3.4718	5.39555		4.01832	-2.42715
		3.07268	17.1928		3.00706	10.0748					3.47242	5.3858		4.01961	-2.45714
		3.07278	17.1761		3.00716	10.082					3.47287	5.3794		4.02092	-2.49097
		3.07289	17.1582		3.00726	10.0892					3.47356	5.3751		4.02224	-2.52014
		3.07299	17.139		3.00737	10.0963					3.474	5.37379		4.02358	-2.55075
		3.0731	17.1185		3.00747	10.1035					3.47437	5.374		4.02464	-2.57485
		3.0731	17.0969		3.00747	10.1106					3.47511	5.37704		4.02568	-2.59688
		3.0732	17.0742		3.00758	10.1178					3.47581	5.37907		4.02689	-2.61873
		3.0733	17.0507		3.00768	10.1252					3.47628	5.3808		4.02799	-2.64153
		3.07341	17.0268		3.00778	10.1326					3.4773	5.38521		4.02905	-2.66517
		3.07351	17.0027		3.00789	10.1402					3.47785	5.38739		4.03025	-2.68864
		3.07362	16.9787		3.00799	10.148					3.47847	5.38823
		3.07362	16.9549		3.00799	10.156					3.47907	5.38682
		3.07372	16.9316		3.0081	10.1642					3.47938	5.38243
		3.07382	16.9086		3.0082	10.1726					3.47992	5.37851
		3.07393	16.8861		3.0083	10.1811					3.48046	5.37487
		3.07403	16.864		3.00841	10.1898					3.48104	5.37223
		3.07414	16.842		3.00851	10.1985					3.48159	5.3699
		3.07414	16.82		3.00851	10.2073					3.48236	5.36752
		3.07424	16.7977		3.00862	10.216					3.48269	5.36414
		3.07434	16.775		3.00872	10.2246					3.48327	5.35769
		3.07445	16.7517		3.00882	10.233					3.48385	5.35117
		3.07455	16.7277		3.00893	10.2413					3.48449	5.34354
		3.07466	16.703		3.00903	10.2493					3.48493	5.33111
		3.07466	16.6777		3.00903	10.257					3.48565	5.31945
		3.07476	16.6518		3.00914	10.2645					3.48635	5.31157
		3.07486	16.6255		3.00924	10.2719					3.48678	5.30162
		3.07497	16.5988		3.00934	10.279					3.4872	5.29591
		3.07507	16.5717		3.00945	10.2859					3.48768	5.293
		3.07518	16.5443		3.00955	10.2927					3.48851	5.29546
		3.07518	16.5168		3.00955	10.2994					3.48894	5.2968
		3.07528	16.489		3.00966	10.3061					3.48937	5.2955
		3.07538	16.461		3.00976	10.3128					3.48985	5.291
		3.07549	16.4329		3.00986	10.3196					3.4905	5.28559
		3.07559	16.4046		3.00997	10.3265					3.49097	5.27615
		3.0757	16.3763		3.01007	10.3336					3.49155	5.26603
		3.0757	16.3481		3.01007	10.3408					3.49221	5.25435
		3.0758	16.3198		3.01018	10.3481					3.4927	5.24763
		3.0759	16.2916		3.01028	10.3555					3.49333	5.24359
		3.07601	16.2634		3.01038	10.363					3.49379	5.24191
		3.07611	16.235		3.01049	10.3707					3.49426	5.24192
		3.07622	16.2062		3.01059	10.3785					3.49484	5.24137
		3.07622	16.1767		3.01059	10.3864					3.49539	5.23703
		3.07632	16.1462		3.0107	10.3946					3.49602	5.23035
		3.07642	16.1147		3.0108	10.4029					3.49652	5.22285
		3.07653	16.0819		3.0109	10.4115					3.49703	5.216
		3.07663	16.0479		3.01101	10.4203					3.49765	5.2088
		3.07674	16.0127		3.01111	10.4293					3.49839	5.20262
		3.07674	15.9767		3.01111	10.4385					3.49887	5.19547
		3.07684	15.94		3.01122	10.4478					3.49924	5.18309
		3.07694	15.9028		3.01132	10.4572					3.49994	5.17462
		3.07705	15.8654		3.01142	10.4665					3.50042	5.16477
		3.07715	15.828		3.01153	10.4759					3.50093	5.15205
		3.07726	15.791		3.01163	10.4852					3.50165	5.13726
		3.07726	15.7548		3.01163	10.4945					3.50209	5.12186
		3.07736	15.7194		3.01174	10.5036					3.50257	5.10943
		3.07746	15.685		3.01184	10.5127					3.50316	5.1041
		3.07757	15.6515		3.01194	10.5217					3.5037	5.10097
		3.07767	15.6185		3.01205	10.5307					3.50426	5.09773
		3.07778	15.5855		3.01215	10.5395					3.50489	5.09459
		3.07788	15.5522		3.01215	10.5483					3.50552	5.09321
		3.07788	15.5183		3.01226	10.557					3.506	5.09025
		3.07798	15.4838		3.01236	10.5656					3.50678	5.08723
		3.07809	15.4487		3.01246	10.5742					3.50712	5.07964
		3.07819	15.4131		3.01257	10.5828					3.50795	5.07277
		3.0783	15.3774		3.01267	10.5914					3.5087	5.06487
		3.0784	15.3418		3.01267	10.6					3.50948	5.06047
		3.0784	15.3066		3.01278	10.6086					3.50997	5.05634
		3.0785	15.2718		3.01288	10.617					3.51038	5.0524
		3.07861	15.2375		3.01298	10.6255					3.51101	5.04706
		3.07871	15.2038		3.01309	10.6338					3.51159	5.03731
		3.07882	15.1707		3.01319	10.6422					3.51212	5.02669
		3.07892	15.1381		3.01319	10.6505					3.51269	5.01569
		3.07892	15.1058		3.0133	10.6589					3.51336	5.00097
		3.07902	15.0737		3.0134	10.6673					3.5138	4.9911
		3.07913	15.0416		3.0135	10.6758					3.51427	4.97723
		3.07923	15.0092		3.01361	10.6843					3.51488	4.96367
		3.07934	14.9762		3.01371	10.6928					3.51543	4.95397
		3.07944	14.9424		3.01382	10.7015					3.51603	4.94096
		3.07944	14.9074		3.01382	10.7102					3.51651	4.92958
		3.07954	14.8711		3.01392	10.7189					3.51707	4.91821
		3.07965	14.8333		3.01402	10.7275					3.51764	4.91151
		3.07975	14.7941		3.01413	10.7361					3.51818	4.90753
		3.07986	14.7534		3.01423	10.7447					3.51891	4.90757
		3.07996	14.7112		3.01423	10.7532					3.51933	4.90914
		3.07996	14.6674		3.01434	10.7615					3.51987	4.91042
		3.08006	14.6219		3.01444	10.7698					3.5205	4.90601
		3.08017	14.5747		3.01454	10.7779					3.521	4.8978
		3.08027	14.5257		3.01465	10.7861					3.52195	4.88703
		3.08038	14.4747		3.01475	10.7942					3.52264	4.87473
		3.08048	14.4216		3.01486	10.8025					3.52266	4.85587
		3.08048	14.3663		3.01486	10.8108					3.52356	4.84333
		3.08058	14.3085		3.01496	10.8192					3.52429	4.83212
		3.08069	14.2478		3.01506	10.8277					3.52495	4.82404
		3.08079	14.1842		3.01517	10.8363					3.52554	4.82003
		3.0809	14.1175		3.01527	10.845					3.52605	4.81753
		3.081	14.0475		3.01538	10.8538					3.52664	4.81603
		3.081	13.9745		3.01538	10.8626					3.52708	4.81354
		3.0811	13.8985		3.01548	10.8714					3.52754	4.81092
		3.08121	13.8198		3.01558	10.8802					3.52861	4.811
		3.08131	13.7385		3.01569	10.8891					3.52884	4.80582
		3.08142	13.6544		3.01579	10.898					3.52957	4.79937
		3.08152	13.5677		3.0159	10.9069					3.53033	4.79306
		3.08152	13.4787		3.0159	10.9159					3.53099	4.78476
		3.08162	13.3876		3.016	10.925					3.53144	4.77934
		3.08173	13.2949		3.0161	10.9342					3.53191	4.76961
		3.08183	13.2007		3.01621	10.9436					3.53264	4.76536
		3.08194	13.1054		3.01631	10.9531					3.53325	4.76158
		3.08204	13.009		3.01642	10.9627					3.53355	4.75294
		3.08204	12.9116		3.01642	10.9725					3.53406	4.74176
		3.08214	12.813		3.01652	10.9824					3.53478	4.73577
		3.08225	12.7131		3.01662	10.9923					3.53515	4.71992
		3.08235	12.612		3.01673	11.0024					3.53564	4.70375
		3.08246	12.5091		3.01683	11.0125					3.53649	4.68386
		3.08256	12.4041		3.01694	11.0227					3.53712	4.66798
		3.08256	12.2963		3.01694	11.0329					3.53766	4.65731
		3.08266	12.1861		3.01704	11.043					3.53832	4.64705
		3.08277	12.0738		3.01714	11.0532					3.53882	4.63731
		3.08287	11.9599		3.01725	11.0632					3.53933	4.62362
		3.08298	11.8449		3.01735	11.0732					3.53979	4.61407
		3.08308	11.7291		3.01746	11.0832					3.54027	4.60144
		3.08308	11.6129		3.01746	11.0932					3.54088	4.59411
		3.08318	11.4965		3.01756	11.1032					3.5421	4.5944
		3.08329	11.3802		3.01766	11.1132					3.54252	4.59494
		3.08339	11.2643		3.01777	11.1233					3.54314	4.59764
		3.0835	11.1489		3.01787	11.1333					3.54378	4.59883
		3.0836	11.0341		3.01798	11.1433					3.54423	4.59516
		3.0836	10.9199		3.01798	11.1534					3.5449	4.5878
		3.0837	10.806		3.01808	11.1634					3.54537	4.58065
		3.08381	10.6924		3.01818	11.1733					3.54596	4.57787
		3.08391	10.5789		3.01829	11.1832					3.54653	4.58028
		3.08402	10.4656		3.01839	11.193					3.54681	4.58384
		3.08412	10.3524		3.0185	11.2026					3.54762	4.58636
		3.08412	10.2394		3.0185	11.2121					3.54795	4.58045
		3.08422	10.1265		3.0186	11.2215					3.54847	4.57262
		3.08433	10.0137		3.0187	11.2308					3.54902	4.56112
		3.08443	9.90065		3.01881	11.2399					3.54967	4.55622
		3.08454	9.78698		3.01891	11.2488					3.55038	4.5532
		3.08464	9.67242		3.01902	11.2577					3.55084	4.54575
		3.08464	9.55671		3.01902	11.2666					3.55149	4.5311
		3.08474	9.43966		3.01912	11.2753					3.55178	4.51245
		3.08485	9.32125		3.01922	11.2841					3.55238	4.49896
		3.08495	9.20159		3.01933	11.2928					3.553	4.49132
		3.08506	9.08085		3.01943	11.3014					3.5534	4.48903
		3.08516	8.9593		3.01954	11.3101					3.55401	4.49123
		3.08516	8.8372		3.01954	11.3188					3.5546	4.49378
		3.08526	8.7147		3.01964	11.3275					3.55516	4.49463
		3.08537	8.5919		3.01974	11.3362					3.55573	4.49152
		3.08547	8.46894		3.01985	11.3449					3.55621	4.48537
		3.08558	8.34596		3.01995	11.3537					3.55682	4.47501
		3.08568	8.22334		3.02006	11.3626					3.55744	4.4648
		3.08568	8.10131		3.02006	11.3715					3.55836	4.4563
		3.08578	7.97999		3.02016	11.3806					3.55928	4.45395
		3.08589	7.85943		3.02026	11.3898					3.55977	4.45409
		3.08599	7.73976		3.02037	11.3992					3.56027	4.45499
		3.0861	7.62012		3.02047	11.4086					3.56093	4.45533
		3.0862	7.49938		3.02058	11.4181					3.56145	4.45416
		3.0862	7.37675		3.02058	11.4277					3.56193	4.45387
		3.0863	7.25164		3.02068	11.4373					3.56256	4.45638
		3.08641	7.12367		3.02078	11.447					3.56299	4.46112
		3.08651	6.99269		3.02089	11.4568					3.56361	4.46784
		3.08662	6.8588		3.02099	11.4666					3.56407	4.46932
		3.08672	6.72255		3.0211	11.4765					3.56456	4.46514
		3.08672	6.5844		3.0211	11.4865					3.56517	4.45481
		3.08682	6.44493		3.0212	11.4967					3.56576	4.44386
		3.08693	6.30465		3.0213	11.5069					3.56629	4.429
		3.08703	6.16396		3.02141	11.5172					3.56706	4.42335
		3.08714	6.02323		3.02151	11.5275					3.56777	4.42314
		3.08724	5.88267		3.02162	11.5378					3.56819	4.42424
		3.08724	5.74253		3.02162	11.5479					3.56866	4.42756
		3.08734	5.60307		3.02172	11.558					3.5694	4.43252
		3.08745	5.46455		3.02182	11.5679					3.57016	4.43862
		3.08755	5.32692		3.02193	11.5777					3.57083	4.44449
		3.08766	5.1902		3.02203	11.5874					3.57117	4.44685
		3.08776	5.05439		3.02214	11.597					3.5718	4.44816
		3.08776	4.91948		3.02214	11.6067					3.57227	4.44673
		3.08786	4.78539		3.02224	11.6164					3.57281	4.44472
		3.08797	4.65203		3.02234	11.6262					3.57335	4.44737
		3.08807	4.51953		3.02245	11.6361					3.57398	4.45324
		3.08818	4.38798		3.02255	11.6461					3.57456	4.45975
		3.08828	4.25761		3.02266	11.6563					3.57525	4.4633
		3.08838	4.12872		3.02266	11.6667					3.57573	4.46267
		3.08838	4.00148		3.02276	11.6771					3.57618	4.46097
		3.08849	3.87602		3.02286	11.6877					3.57684	4.45867
		3.08859	3.75225		3.02297	11.6983					3.5772	4.45671
		3.0887	3.63008		3.02307	11.7089					3.57781	4.45725
		3.0888	3.50954		3.02318	11.7196					3.57828	4.45619
		3.0889	3.39071		3.02318	11.7302					3.57902	4.45335
		3.0889	3.27388		3.02328	11.7408					3.57941	4.45036
		3.08901	3.15926		3.02338	11.7514					3.58003	4.44826
		3.08911	3.04699		3.02349	11.7618					3.58046	4.44918
		3.08922	2.93726		3.02359	11.7721					3.58104	4.45682
		3.08932	2.83015		3.0237	11.7823					3.58177	4.46715
		3.08942	2.72571		3.0237	11.7923					3.58226	4.48309
		3.08942	2.62408		3.0238	11.8021					3.58285	4.49471
		3.08953	2.52537		3.0239	11.8117					3.58332	4.50391
		3.08963	2.42992		3.02401	11.8211					3.58388	4.50868
		3.08974	2.33807		3.02411	11.8303					3.58449	4.50986
		3.08984	2.25001		3.02422	11.8394					3.58501	4.51059
		3.08994	2.1657		3.02422	11.8482					3.58551	4.51623
		3.08994	2.085		3.02432	11.857					3.58608	4.5258
		3.09005	2.00767		3.02442	11.8656					3.58659	4.53854
		3.09015	1.93354		3.02453	11.8742					3.5871	4.54929
		3.09026	1.86246		3.02463	11.8827					3.58771	4.56007
		3.09036	1.79428		3.02474	11.8913					3.58832	4.56667
		3.09046	1.7289		3.02474	11.8999					3.5889	4.56911
		3.09046	1.66611		3.02484	11.9085					3.5896	4.57064
		3.09057	1.60581		3.02494	11.9172					3.58993	4.57266
		3.09067	1.54771		3.02505	11.926					3.59045	4.57694
		3.09078	1.49151		3.02515	11.9348					3.59103	4.58271
		3.09088	1.4369		3.02526	11.9438					3.59169	4.5922
		3.09098	1.38347		3.02526	11.953					3.59262	4.60668
		3.09098	1.33094		3.02536	11.9623					3.59333	4.62249
		3.09109	1.2788		3.02546	11.9717					3.59392	4.63638
		3.09119	1.22695		3.02557	11.9812					3.59456	4.6545
		3.0913	1.17509		3.02567	11.9909					3.59504	4.66883
		3.0914	1.12324		3.02578	12.0007					3.59565	4.683
		3.0915	1.07151		3.02588	12.0106					3.59596	4.69276
		3.0915	1.02033		3.02588	12.0205					3.59656	4.70507
		3.09161	0.97014		3.02598	12.0305					3.59747	4.72159
		3.09171	0.92139		3.02609	12.0406					3.59818	4.73669
		3.09182	0.87432		3.02619	12.0508					3.59867	4.7482
		3.09192	0.82888		3.0263	12.061					3.59941	4.7621
		3.09202	0.7852		3.0264	12.0712					3.60002	4.77661
		3.09202	0.74363		3.0264	12.0815					3.60049	4.78821
		3.09213	0.70461		3.0265	12.0918					3.60101	4.79856
		3.09223	0.66842		3.02661	12.1022					3.60169	4.80929
		3.09234	0.63533		3.02671	12.1127					3.60219	4.81966
		3.09244	0.60558		3.02682	12.1233					3.60285	4.83345
		3.09254	0.57941		3.02692	12.134					3.6033	4.84253
		3.09254	0.5569		3.02692	12.1448					3.60389	4.84805
		3.09265	0.53806		3.02702	12.1556					3.60444	4.8505
		3.09275	0.52237		3.02713	12.1665					3.60493	4.85305
		3.09286	0.5095		3.02723	12.1774					3.60557	4.85868
		3.09296	0.49897		3.02734	12.1882					3.60611	4.86987
		3.09306	0.49112		3.02744	12.199					3.60658	4.8812
		3.09306	0.48676		3.02744	12.2098					3.60725	4.89481
		3.09317	0.48668		3.02754	12.2206					3.60783	4.91146
		3.09327	0.49128		3.02765	12.2313					3.60809	4.93035
		3.09338	0.50045		3.02775	12.242					3.60868	4.95217
		3.09348	0.514		3.02786	12.2526					3.60942	4.97682
		3.09358	0.53144		3.02796	12.2632					3.61011	5.00216
		3.09358	0.55234		3.02796	12.2736					3.61085	5.02882
		3.09369	0.57643		3.02806	12.284					3.61155	5.05035
		3.09379	0.60352		3.02817	12.2942					3.61216	5.06923
		3.0939	0.63345		3.02827	12.3043					3.6127	5.08717
		3.094	0.6661		3.02838	12.3144					3.61296	5.10467
		3.0941	0.70143		3.02848	12.3245					3.61371	5.12346
		3.0941	0.73911		3.02848	12.3345					3.61381	5.1433
		3.09421	0.77864		3.02858	12.3444					3.61454	5.17144
		3.09431	0.81958		3.02869	12.3543					3.61553	5.19479
		3.09442	0.86147		3.02879	12.3642					3.61608	5.2134
		3.09452	0.90406		3.0289	12.3741					3.61666	5.22975
		3.09462	0.94718		3.029	12.384					3.61714	5.24179
		3.09462	0.99074		3.029	12.3939					3.61781	5.25184
		3.09473	1.03466		3.0291	12.4037					3.61834	5.26704
		3.09483	1.079		3.02921	12.4135					3.61877	5.28306
		3.09494	1.12389		3.02931	12.4233					3.61921	5.30518
		3.09504	1.16975		3.02942	12.4331					3.61974	5.3229
		3.09514	1.21668		3.02952	12.4429					3.62046	5.3416
		3.09514	1.26443		3.02952	12.4527					3.62104	5.36732
		3.09525	1.31263		3.02962	12.4626					3.62163	5.39019
		3.09535	1.36097		3.02973	12.4725					3.62203	5.42576
		3.09546	1.40904		3.02983	12.4825					3.62264	5.45264
		3.09556	1.45638		3.02994	12.4927					3.62322	5.48697
		3.09566	1.50282		3.03004	12.503					3.6236	5.51247
		3.09566	1.54842		3.03004	12.5134					3.62423	5.52967
		3.09577	1.59343		3.03014	12.5241					3.62476	5.54404
		3.09587	1.63811		3.03025	12.535					3.62533	5.56387
		3.09598	1.68279		3.03035	12.546					3.62598	5.58155
		3.09608	1.72776		3.03046	12.5572					3.62703	5.60627
		3.09618	1.77333		3.03056	12.5685					3.62758	5.62933
		3.09618	1.81977		3.03056	12.5799					3.62809	5.65357
		3.09629	1.86724		3.03066	12.5914					3.62874	5.67408
		3.09639	1.91589		3.03077	12.6029					3.62931	5.69125
		3.0965	1.96571		3.03087	12.6144					3.62981	5.71865
		3.0966	2.0165		3.03098	12.626					3.63044	5.74151
		3.0967	2.06813		3.03108	12.6376					3.63092	5.77048
		3.0967	2.12035		3.03108	12.6493					3.63148	5.80342
		3.09681	2.17274		3.03118	12.6609					3.63181	5.83015
		3.09691	2.22525		3.03129	12.6726					3.63239	5.8542
		3.09702	2.27805		3.03139	12.6843					3.63308	5.87015
		3.09712	2.3315		3.0315	12.6961					3.63352	5.88819
		3.09722	2.38562		3.0316	12.7079					3.63412	5.90757
		3.09722	2.4403		3.0316	12.7196					3.63467	5.92781
		3.09733	2.49544		3.0317	12.7314					3.63523	5.96209
		3.09743	2.55103		3.03181	12.7432					3.63572	5.9975
		3.09754	2.60724		3.03191	12.7549					3.63632	6.02864
		3.09764	2.6643		3.03202	12.7665					3.6369	6.06783
		3.09774	2.72267		3.03212	12.7779					3.63749	6.09313
		3.09774	2.78262		3.03212	12.789					3.63796	6.1204
		3.09785	2.84432		3.03222	12.8					3.6386	6.1478
		3.09795	2.90767		3.03233	12.8107					3.63974	6.17047
		3.09806	2.97238		3.03243	12.8211					3.6404	6.18889
		3.09816	3.03819		3.03254	12.8313					3.64096	6.20378
		3.09826	3.10472		3.03264	12.8414					3.64118	6.22135
		3.09837	3.17166		3.03264	12.8514					3.64183	6.24872
		3.09837	3.23873		3.03274	12.8612					3.64227	6.27998
		3.09847	3.30567		3.03285	12.8711					3.64286	6.30936
		3.09858	3.37231		3.03295	12.8809					3.64348	6.33856
		3.09868	3.43849		3.03306	12.8907					3.64421	6.36488
		3.09878	3.50404		3.03316	12.9004					3.64451	6.39488
		3.09889	3.56886		3.03326	12.9102					3.64534	6.42617
		3.09889	3.63271		3.03326	12.9199					3.64563	6.45752
		3.09899	3.69528		3.03337	12.9296					3.6462	6.47959
		3.0991	3.75645		3.03347	12.9392					3.6468	6.50053
		3.0992	3.81615		3.03358	12.9489					3.64744	6.52633
		3.0993	3.8744		3.03368	12.9585					3.64789	6.54652
		3.09941	3.93121		3.03368	12.9682					3.64841	6.56531
		3.09941	3.98641		3.03378	12.978					3.64896	6.58349
		3.09951	4.03981		3.03389	12.9878					3.64965	6.60388
		3.09962	4.09146		3.03399	12.9976					3.65007	6.62497
		3.09972	4.14141		3.0341	13.0074					3.6507	6.6494
		3.09982	4.18967		3.0342	13.0171					3.65127	6.6753
		3.09993	4.23639		3.0342	13.0267					3.65181	6.70306
		3.09993	4.28165		3.0343	13.036					3.65238	6.7307
		3.10003	4.3255		3.03441	13.0452					3.65291	6.75752
		3.10014	4.36799		3.03451	13.0541					3.65347	6.78427
		3.10024	4.40906		3.03462	13.0627					3.65392	6.80638
		3.10034	4.44872		3.03472	13.0711					3.6545	6.83268
		3.10045	4.48719		3.03472	13.0793					3.65505	6.86074
		3.10045	4.52459		3.03482	13.0872					3.65553	6.88334
		3.10055	4.5611		3.03493	13.0951					3.65631	6.90634
		3.10066	4.59677		3.03503	13.1027					3.65678	6.93358
		3.10076	4.63171		3.03514	13.1102					3.65734	6.96075
		3.10086	4.66599		3.03524	13.1176					3.65775	6.98143
		3.10097	4.69967		3.03534	13.1248					3.65839	7.00479
		3.10097	4.73293		3.03534	13.132					3.65896	7.02639
		3.10107	4.76585		3.03545	13.1391					3.65954	7.04208
		3.10118	4.79859		3.03555	13.1462					3.66004	7.0647
		3.10128	4.83127		3.03566	13.1534					3.66062	7.08628
		3.10138	4.86378		3.03576	13.1606					3.66117	7.10688
		3.10149	4.89585		3.03576	13.1678					3.66173	7.1385
		3.10149	4.92737		3.03586	13.1753					3.66232	7.17435
		3.10159	4.9583		3.03597	13.1828					3.66281	7.19841
		3.1017	4.98842		3.03607	13.1905					3.66393	7.22522
		3.1018	5.0177		3.03618	13.1985					3.66458	7.2434
		3.1019	5.04611		3.03628	13.2065					3.66523	7.2579
		3.10201	5.07367		3.03638	13.2148					3.66572	7.27015
		3.10201	5.10033		3.03638	13.2232					3.66611	7.28418
		3.10211	5.12608		3.03649	13.2318					3.66668	7.30246
		3.10222	5.15067		3.03659	13.2406					3.66726	7.31904
		3.10232	5.17399		3.0367	13.2497					3.6679	7.34518
		3.10242	5.19609		3.0368	13.2589					3.66863	7.37169
		3.10253	5.21694		3.0369	13.2683					3.66894	7.39701
		3.10253	5.23658		3.0369	13.2779					3.67012	7.42839
		3.10263	5.25501		3.03701	13.2875					3.67056	7.45333
		3.10274	5.27218		3.03711	13.2971					3.67101	7.47518
		3.10284	5.28783		3.03722	13.3067					3.67127	7.48934
		3.10294	5.3019		3.03732	13.3163					3.67196	7.50039
		3.10305	5.31448		3.03742	13.3259					3.67265	7.51138
		3.10305	5.3256		3.03742	13.3354					3.67317	7.52131
		3.10315	5.33521		3.03753	13.3448					3.67394	7.53727
		3.10326	5.34349		3.03763	13.3542					3.67462	7.55808
		3.10336	5.35078		3.03774	13.3636					3.67518	7.57378
		3.10346	5.3575		3.03784	13.3728					3.67576	7.59214
		3.10357	5.3641		3.03794	13.382					3.67621	7.609
		3.10357	5.37109		3.03794	13.391					3.67668	7.62484
		3.10367	5.37918		3.03805	13.3999					3.6772	7.63696
		3.10378	5.38881		3.03815	13.4086					3.67774	7.64551
		3.10388	5.40026		3.03826	13.4171					3.67855	7.6572
		3.10398	5.41363		3.03836	13.4255					3.67892	7.66459
		3.10409	5.42893		3.03846	13.4337					3.67951	7.67439
		3.10409	5.44601		3.03846	13.4417					3.6802	7.68945
		3.10419	5.46474		3.03857	13.4496					3.6809	7.70682
		3.1043	5.48497		3.03867	13.4575					3.68139	7.72685
		3.1044	5.50649		3.03878	13.4653					3.68227	7.74132
		3.1045	5.52921		3.03888	13.4731					3.68259	7.7492
		3.10461	5.55298		3.03898	13.481					3.68327	7.75373
		3.10461	5.57761		3.03898	13.4889					3.68373	7.75615
		3.10471	5.60303		3.03909	13.4969					3.68446	7.76608
		3.10482	5.62913		3.03919	13.505					3.68505	7.7788
		3.10492	5.65569		3.0393	13.5131					3.68559	7.78995
		3.10502	5.68265		3.0394	13.5213					3.68616	7.80231
		3.10513	5.7099		3.0395	13.5295					3.68668	7.81129
		3.10513	5.73757		3.0395	13.5377					3.68729	7.81959
		3.10523	5.76569		3.03961	13.5459					3.68788	7.82621
		3.10534	5.7943		3.03971	13.5541					3.6882	7.83348
		3.10544	5.82338		3.03982	13.5622					3.68905	7.84188
		3.10554	5.85295		3.03992	13.5702					3.68953	7.85044
		3.10565	5.88304		3.04002	13.5782					3.68993	7.8625
		3.10565	5.91366		3.04002	13.5861					3.69036	7.87624
		3.10575	5.94477		3.04013	13.5939					3.69103	7.88658
		3.10586	5.97628		3.04023	13.6017					3.69163	7.89501
		3.10596	6.00819		3.04034	13.6094					3.69222	7.89968
		3.10606	6.04036		3.04044	13.6171					3.69321	7.90141
		3.10617	6.07264		3.04054	13.6247					3.69394	7.89788
		3.10617	6.10496		3.04054	13.6323					3.69453	7.88887
		3.10627	6.13718		3.04065	13.6398					3.69503	7.88563
		3.10638	6.16919		3.04075	13.6473					3.69557	7.88947
		3.10648	6.20101		3.04086	13.6547					3.69612	7.89474
		3.10658	6.23266		3.04096	13.6619					3.69648	7.89644
		3.10669	6.26409		3.04106	13.6692					3.69717	7.89317
		3.10669	6.29532		3.04106	13.6762					3.69779	7.88785
		3.10679	6.32633		3.04117	13.6832					3.69829	7.87667
		3.1069	6.35715		3.04127	13.69					3.69875	7.86885
		3.107	6.38775		3.04138	13.6967					3.69952	7.86566
		3.1071	6.41802		3.04148	13.7033					3.7	7.86105
		3.10721	6.4478		3.04158	13.7097					3.70057	7.85381
		3.10731	6.47698		3.04158	13.7161					3.70099	7.84536
		3.10731	6.5055		3.04169	13.7224					3.70141	7.83692
		3.10742	6.53324		3.04179	13.7286					3.70244	7.83636
		3.10752	6.5603		3.0419	13.7348					3.70298	7.83777
		3.10762	6.58673		3.042	13.7409					3.70382	7.84069
		3.10773	6.61242		3.0421	13.747					3.70441	7.84119
		3.10773	6.63724		3.0421	13.7531					3.70504	7.83668
		3.10783	6.661		3.04221	13.7592					3.70556	7.8295
		3.10794	6.68357		3.04231	13.7654					3.70602	7.81196
		3.10804	6.70472		3.04242	13.7717					3.70658	7.79492
		3.10814	6.72421		3.04252	13.7779					3.70724	7.77912
		3.10825	6.74192		3.04262	13.7842					3.70781	7.76555
		3.10825	6.75787		3.04273	13.7904					3.7083	7.75522
		3.10835	6.77238		3.04273	13.7965					3.70873	7.75189
		3.10846	6.78581		3.04283	13.8026					3.70918	7.75066
		3.10856	6.79844		3.04294	13.8086					3.70985	7.75137
		3.10866	6.81039		3.04304	13.8145					3.71027	7.74933
		3.10877	6.82173		3.04314	13.8204					3.71086	7.74408
		3.10887	6.83233		3.04314	13.8262					3.71164	7.73809
		3.10887	6.84205		3.04325	13.832					3.71212	7.72063
		3.10898	6.85066		3.04335	13.8378					3.71256	7.70029
		3.10908	6.85809		3.04346	13.8435					3.71311	7.68356
		3.10918	6.86436		3.04356	13.8493					3.71389	7.66628
		3.10929	6.86955		3.04366	13.8551					3.71483	7.65181
		3.10939	6.87376		3.04366	13.861					3.71552	7.6426
		3.10939	6.87712		3.04377	13.867					3.7158	7.63312
		3.1095	6.87964		3.04387	13.8731					3.71636	7.62699
		3.1096	6.88146		3.04398	13.8792					3.71695	7.61633
		3.1097	6.88282		3.04408	13.8853					3.71751	7.60236
		3.10981	6.88388		3.04418	13.8915					3.7183	7.58344
		3.10991	6.8849		3.04418	13.8977					3.71859	7.56097
		3.10991	6.88599		3.04429	13.9039					3.71929	7.5319
		3.11002	6.88738		3.04439	13.91					3.71976	7.49956
		3.11012	6.88923		3.0445	13.9161					3.72043	7.4707
		3.11022	6.89144		3.0446	13.9221					3.72087	7.45192
		3.11033	6.89362		3.0447	13.928					3.72143	7.42765
		3.11043	6.89537		3.0447	13.9338					3.72187	7.40151
		3.11043	6.89653		3.04481	13.9396					3.72237	7.37734
		3.11054	6.89694		3.04491	13.9452					3.72299	7.34671
		3.11064	6.89652		3.04502	13.9508					3.72352	7.32077
		3.11074	6.89532		3.04512	13.9564					3.72415	7.29371
		3.11085	6.89357		3.04522	13.9619					3.72473	7.27543
		3.11095	6.89141		3.04533	13.9673					3.72575	7.26156
		3.11095	6.88895		3.04533	13.9727					3.72645	7.24173
		3.11106	6.88631		3.04543	13.9779					3.72706	7.22906
		3.11116	6.88357		3.04554	13.9829					3.72768	7.20163
		3.11126	6.88087		3.04564	13.9877					3.72817	7.17457
		3.11137	6.8782		3.04574	13.9922					3.7287	7.14965
		3.11147	6.87555		3.04585	13.9965					3.72905	7.12789
		3.11147	6.87293		3.04585	14.0005					3.72965	7.11092
		3.11158	6.87041		3.04595	14.0042					3.73025	7.08595
		3.11168	6.86812		3.04606	14.0078					3.73096	7.0657
		3.11178	6.86603		3.04616	14.0111					3.73149	7.04166
		3.11189	6.86382		3.04626	14.0142					3.73247	7.01016
		3.11199	6.86131		3.04637	14.0172					3.73312	6.97899
		3.11199	6.85846		3.04637	14.02					3.73368	6.94278
		3.1121	6.8553		3.04647	14.0227					3.73434	6.92062
		3.1122	6.85194		3.04658	14.0253					3.73485	6.89373
		3.1123	6.84857		3.04668	14.0277					3.73526	6.87464
		3.11241	6.84537		3.04678	14.03					3.73573	6.84397
		3.11251	6.84249		3.04689	14.0322					3.73683	6.81495
		3.11251	6.84011		3.04689	14.0344					3.73755	6.7868
		3.11262	6.83838		3.04699	14.0365					3.73816	6.75113
		3.11272	6.83743		3.0471	14.0386					3.73856	6.70683
		3.11282	6.83744		3.0472	14.0406					3.7392	6.68501
		3.11293	6.83851		3.0473	14.0426					3.73972	6.65921
		3.11303	6.84086		3.04741	14.0446					3.74016	6.6336
		3.11303	6.8446		3.04741	14.0464					3.74076	6.60747
		3.11314	6.84988		3.04751	14.0483					3.74136	6.58107
		3.11324	6.85681		3.04762	14.0501					3.74184	6.55474
		3.11334	6.86532		3.04772	14.0518					3.74241	6.52836
		3.11345	6.87524		3.04782	14.0535					3.74299	6.50242
		3.11355	6.8863		3.04793	14.0552					3.74359	6.47862
		3.11355	6.89813		3.04793	14.0569					3.74408	6.44737
		3.11366	6.91043		3.04803	14.0586					3.74461	6.41341
		3.11376	6.92281		3.04814	14.0602					3.74534	6.37635
		3.11386	6.93494		3.04824	14.0619					3.74607	6.33572
		3.11397	6.94656		3.04834	14.0637					3.74633	6.29266
		3.11407	6.95749		3.04845	14.0655					3.74734	6.25352
		3.11407	6.96772		3.04845	14.0675					3.748	6.21149
		3.11418	6.97724		3.04855	14.0695					3.74847	6.1779
		3.11428	6.98606		3.04866	14.0715					3.74875	6.14477
		3.11438	6.99427		3.04876	14.0737					3.74904	6.1053
		3.11449	7.00196		3.04886	14.0758					3.74988	6.07931
		3.11459	7.00923		3.04897	14.078					3.75018	6.04612
		3.11459	7.01602		3.04897	14.0801					3.75066	6.01637
		3.1147	7.02228		3.04907	14.0822					3.75128	5.99046
		3.1148	7.02786		3.04918	14.0842					3.75185	5.97037
		3.1149	7.03269		3.04928	14.0861					3.75245	5.94621
		3.11501	7.0368		3.04938	14.0878					3.75315	5.92062
		3.11511	7.04027		3.04949	14.0894					3.75355	5.89285
		3.11511	7.04328		3.04949	14.0908					3.75452	5.86126
		3.11522	7.04606		3.04959	14.092					3.75517	5.82691
		3.11532	7.04871		3.0497	14.093					3.75574	5.7818
		3.11542	7.05136		3.0498	14.0938					3.7562	5.72873
		3.11553	7.05397		3.0499	14.0945					3.7569	5.68775
		3.11563	7.05661		3.05001	14.0951					3.75718	5.6392
		3.11563	7.05932		3.05001	14.0956					3.75798	5.60283
		3.11574	7.06203		3.05011	14.0961					3.7586	5.56881
		3.11584	7.06462		3.05022	14.0965					3.7588	5.5337
		3.11594	7.06697		3.05032	14.0968					3.75923	5.49842
		3.11605	7.06911		3.05042	14.0971					3.75961	5.46868
		3.11615	7.07121		3.05053	14.0974					3.76035	5.43208
		3.11615	7.07344		3.05053	14.0976					3.76123	5.3878
		3.11626	7.07601		3.05063	14.0978					3.76189	5.34325
		3.11636	7.07905		3.05074	14.0978					3.76242	5.31218
		3.11646	7.08254		3.05084	14.0978					3.76281	5.2752
		3.11657	7.08625		3.05094	14.0976					3.76358	5.24017
		3.11667	7.09007		3.05105	14.0973					3.76458	5.19934
		3.11667	7.09392		3.05105	14.0969					3.76513	5.16064
		3.11678	7.09792		3.05115	14.0965					3.76573	5.11451
		3.11688	7.1023		3.05126	14.096					3.76629	5.08266
		3.11698	7.10736		3.05136	14.0955					3.76667	5.04591
		3.11709	7.11333		3.05146	14.095					3.76739	5.00425
		3.11719	7.12044		3.05157	14.0945					3.7679	4.95336
		3.11719	7.1289		3.05157	14.0938					3.76837	4.90617
		3.1173	7.13867		3.05167	14.0931					3.76912	4.85742
		3.1174	7.14978		3.05178	14.0924					3.76972	4.81334
		3.1175	7.1621		3.05188	14.0915					3.77024	4.76086
		3.11761	7.17534		3.05198	14.0905					3.77072	4.7177
		3.11771	7.18912		3.05209	14.0894					3.77127	4.68519
		3.11771	7.20323		3.05209	14.0881					3.77162	4.64269
		3.11782	7.21743		3.05219	14.0867					3.77214	4.60969
		3.11792	7.2315		3.0523	14.0851					3.77272	4.5783
		3.11802	7.24536		3.0524	14.0833					3.77332	4.54657
		3.11813	7.25889		3.0525	14.0813					3.77383	4.51904
		3.11823	7.272		3.05261	14.0791					3.77452	4.49246
		3.11823	7.2846		3.05261	14.0767					3.77537	4.45974
		3.11834	7.29655		3.05271	14.0742					3.77637	4.42037
		3.11844	7.30753		3.05282	14.0715					3.77683	4.3891
		3.11854	7.31732		3.05292	14.0687					3.77726	4.35
		3.11865	7.32575		3.05302	14.0658					3.7777	4.30198
		3.11875	7.33297		3.05313	14.0628					3.77824	4.25986
		3.11886	7.3391		3.05313	14.0598					3.77906	4.21779
		3.11886	7.34429		3.05323	14.0567					3.77939	4.1694
		3.11896	7.34865		3.05334	14.0535					3.77991	4.13914
		3.11906	7.35228		3.05344	14.0504					3.78049	4.10543
		3.11917	7.35525		3.05354	14.0473					3.78099	4.06697
		3.11927	7.35777		3.05365	14.0442					3.78184	4.0292
		3.11938	7.36		3.05375	14.0412					3.78244	3.97946
		3.11938	7.36208		3.05375	14.0382					3.78294	3.92113
		3.11948	7.36421		3.05386	14.0353					3.78349	3.86682
		3.11958	7.36663		3.05396	14.0326					3.78408	3.8142
		3.11969	7.36963		3.05406	14.0299					3.78463	3.76679
		3.11979	7.37339		3.05417	14.0274					3.78518	3.73068
		3.1199	7.37812		3.05417	14.0249					3.78557	3.6911
		3.1199	7.384		3.05427	14.0223					3.78599	3.64964
		3.12	7.39101		3.05438	14.0197					3.78655	3.60132
		3.1201	7.39914		3.05448	14.017					3.7872	3.55501
		3.12021	7.40819		3.05458	14.0142					3.78769	3.49929
		3.12031	7.41797		3.05469	14.0114					3.78829	3.46313
		3.12042	7.4284		3.05469	14.0084					3.78949	3.4256
		3.12042	7.43972		3.05479	14.0053					3.79014	3.38413
		3.12052	7.45229		3.0549	14.0022					3.79043	3.35668
		3.12062	7.46636		3.055	13.9989					3.7911	3.31532
		3.12073	7.48215		3.0551	13.9955					3.79205	3.29253
		3.12083	7.49988		3.05521	13.9921					3.79265	3.26802
		3.12094	7.51957		3.05521	13.9885					3.79337	3.23738
		3.12094	7.54105		3.05531	13.9849					3.79398	3.20961
		3.12104	7.56408		3.05542	13.9812					3.79448	3.17285
		3.12114	7.58837		3.05552	13.9774					3.7948	3.13481
		3.12125	7.61365		3.05562	13.9736					3.79535	3.09781
		3.12135	7.63971		3.05573	13.9696					3.79598	3.05449
		3.12146	7.66641		3.05573	13.9657					3.79655	3.01701
		3.12146	7.69368		3.05583	13.9616					3.79702	2.97927
		3.12156	7.72147		3.05594	13.9576					3.79768	2.94811
		3.12166	7.7498		3.05604	13.9535					3.79815	2.90976
		3.12177	7.77868		3.05614	13.9494					3.79891	2.87195
		3.12187	7.80805		3.05625	13.9452					3.79927	2.82528
		3.12198	7.83781		3.05625	13.941					3.79983	2.78493
		3.12198	7.86787		3.05635	13.9367					3.80039	2.75095
		3.12208	7.89808		3.05646	13.9325					3.80086	2.70451
		3.12218	7.92821		3.05656	13.9283					3.80149	2.66184
		3.12229	7.95794		3.05666	13.9241					3.80213	2.63239
		3.12239	7.98685		3.05677	13.92					3.80255	2.59402
		3.1225	8.01463		3.05687	13.916					3.80311	2.55395
		3.1225	8.04127		3.05687	13.9119					3.80369	2.51345
		3.1226	8.06695		3.05698	13.9078					3.80422	2.48056
		3.1227	8.09183		3.05708	13.9038					3.80482	2.44356
		3.12281	8.11608		3.05718	13.8996					3.80527	2.4029
		3.12291	8.13982		3.05729	13.8955					3.80584	2.37542
		3.12302	8.16311		3.05739	13.8914					3.80652	2.3432
		3.12302	8.18597		3.05739	13.8872					3.80696	2.30349
		3.12312	8.2085		3.0575	13.8831					3.80762	2.26954
		3.12322	8.23077		3.0576	13.879					3.80834	2.24164
		3.12333	8.25281		3.0577	13.8748					3.80883	2.20156
		3.12343	8.27476		3.05781	13.8705					3.80927	2.17449
		3.12354	8.29675		3.05791	13.866					3.80981	2.14164
		3.12354	8.31893		3.05791	13.8615					3.81052	2.10859
		3.12364	8.34134		3.05802	13.8567					3.81095	2.06635
		3.12374	8.36398		3.05812	13.8518					3.81152	2.0358
		3.12385	8.38681		3.05822	13.8467					3.81209	1.99303
		3.12395	8.4097		3.05833	13.8414					3.81258	1.95958
		3.12406	8.43249		3.05843	13.8359					3.81313	1.93517
		3.12406	8.45504		3.05843	13.8303					3.81367	1.89748
		3.12416	8.4772		3.05854	13.8247					3.8143	1.87498
		3.12426	8.49894		3.05864	13.8192					3.81481	1.84307
		3.12437	8.52019		3.05874	13.8137					3.81532	1.80777
		3.12447	8.5408		3.05885	13.8084					3.81603	1.76989
		3.12458	8.5605		3.05895	13.8032					3.8164	1.73837
		3.12458	8.57903		3.05895	13.7983					3.81696	1.70174
		3.12468	8.59626		3.05906	13.7935					3.81756	1.66891
		3.12478	8.61222		3.05916	13.7889					3.8182	1.63625
		3.12489	8.62704		3.05926	13.7846					3.81873	1.61146
		3.12499	8.64085		3.05937	13.7805					3.81932	1.58627
		3.1251	8.65379		3.05947	13.7765					3.82003	1.56469
		3.1251	8.66587		3.05947	13.7726					3.82051	1.53207
		3.1252	8.67721		3.05958	13.7687					3.82147	1.5115
		3.1253	8.68797		3.05968	13.765					3.82177	1.48368
		3.12541	8.69843		3.05978	13.7612					3.82268	1.45445
		3.12551	8.70892		3.05989	13.7576					3.82265	1.43063
		3.12562	8.7197		3.05999	13.7539					3.82337	1.40159
		3.12562	8.73103		3.05999	13.7504					3.82364	1.36854
		3.12572	8.74306		3.0601	13.7469					3.82425	1.32793
		3.12582	8.75579		3.0602	13.7434					3.82495	1.29388
		3.12593	8.76925		3.0603	13.7399					3.82589	1.26283
		3.12603	8.78338		3.06041	13.7365					3.82643	1.23051
		3.12614	8.79811		3.06051	13.733					3.82684	1.20518
		3.12614	8.81318		3.06051	13.7294					3.82731	1.18132
		3.12624	8.8284		3.06062	13.7257					3.82801	1.16309
		3.12634	8.84353		3.06072	13.7218					3.82817	1.13969
		3.12645	8.85831		3.06082	13.7177					3.8289	1.11847
		3.12655	8.87254		3.06093	13.7135					3.82964	1.09724
		3.12666	8.88611		3.06103	13.709					3.82984	1.07306
		3.12666	8.89905		3.06103	13.7044					3.83051	1.04491
		3.12676	8.91139		3.06114	13.6996					3.83122	1.02431
		3.12686	8.92309		3.06124	13.6946					3.83194	0.99256
		3.12697	8.93411		3.06134	13.6895					3.83255	0.95778
		3.12707	8.94445		3.06145	13.6842					3.83319	0.92682
		3.12718	8.95422		3.06155	13.6789					3.83379	0.89396
		3.12718	8.96364		3.06155	13.6735					3.83439	0.84225
		3.12728	8.97288		3.06166	13.6679					3.83482	0.81118
		3.12738	8.9822		3.06176	13.6623					3.83537	0.78364
		3.12749	8.99191		3.06186	13.6567					3.83591	0.75459
		3.12759	9.00218		3.06197	13.651					3.83651	0.73623
		3.1277	9.01307		3.06207	13.6453					3.83703	0.70821
		3.1277	9.02457		3.06207	13.6396					3.83765	0.69207
		3.1278	9.03656		3.06218	13.634					3.83825	0.67022
		3.1279	9.0489		3.06228	13.6284					3.83885	0.64245
		3.12801	9.0614		3.06238	13.6227					3.83915	0.61854
		3.12811	9.07392		3.06249	13.617					3.83975	0.59879
		3.12822	9.08639		3.06259	13.6113					3.84033	0.58008
		3.12822	9.0988		3.06259	13.6055					3.84084	0.55985
		3.12832	9.11116		3.0627	13.5997					3.84197	0.54547
		3.12842	9.12339		3.0628	13.594					3.84255	0.52149
		3.12853	9.13555		3.0629	13.5884					3.84313	0.50788
		3.12863	9.14771		3.06301	13.5829					3.84373	0.48201
		3.12874	9.16		3.06311	13.5774					3.84434	0.46003
		3.12884	9.17249		3.06311	13.5719					3.84492	0.441
		3.12884	9.18519		3.06322	13.5665					3.84552	0.41808
		3.12894	9.19809		3.06332	13.5613					3.84599	0.39436
		3.12905	9.21127		3.06342	13.5561					3.84636	0.37775
		3.12915	9.22479		3.06353	13.551					3.84699	0.36477
		3.12926	9.23871		3.06363	13.546					3.84746	0.35217
		3.12936	9.2531		3.06363	13.5412					3.84808	0.34439
		3.12936	9.26813		3.06374	13.5364					3.84854	0.33395
		3.12946	9.28402		3.06384	13.5318					3.84926	0.32428
		3.12957	9.30096		3.06394	13.5273					3.85005	0.30961
		3.12967	9.31898		3.06405	13.5228					3.85089	0.29914
		3.12978	9.33805		3.06415	13.5185					3.85145	0.28674
		3.12988	9.35783		3.06415	13.5142					3.85211	0.27374
		3.12988	9.37793		3.06426	13.5098					3.85265	0.2576
		3.12998	9.39806		3.06436	13.5054					3.85322	0.24377
		3.13009	9.41801		3.06446	13.501					3.85371	0.22994
		3.13019	9.43763		3.06457	13.4964					3.85426	0.21803
		3.1303	9.4569		3.06467	13.4918					3.85475	0.20805
		3.1304	9.47581		3.06467	13.487					3.85516	0.1978
		3.1304	9.49434		3.06478	13.4821					3.85573	0.18997
		3.1305	9.51247		3.06488	13.4771					3.8563	0.18003
		3.13061	9.53016		3.06498	13.4719					3.8569	0.16824
		3.13071	9.54737		3.06509	13.4666					3.85776	0.15858
		3.13082	9.5639		3.06519	13.4612					3.85847	0.14257
		3.13092	9.57938		3.0653	13.4557					3.85899	0.12772
		3.13092	9.59343		3.0653	13.4502					3.85968	0.11287
		3.13102	9.60569		3.0654	13.4447					3.86031	0.09605
		3.13113	9.61598		3.0655	13.4392					3.8609	0.08686
		3.13123	9.62418		3.06561	13.4336					3.86153	0.07935
		3.13134	9.63034		3.06571	13.428					3.86211	0.06917
		3.13144	9.63474		3.06571	13.4224					3.86257	0.06342
		3.13144	9.6377		3.06582	13.4168					3.86314	0.05783
		3.13154	9.63953		3.06592	13.4111					3.8635	0.05474
		3.13165	9.64046		3.06602	13.4053					3.86403	0.05582
		3.13175	9.64067		3.06613	13.3994					3.86485	0.06177
		3.13186	9.64022		3.06623	13.3934					3.8654	0.06771
		3.13196	9.63914		3.06623	13.3873					3.86587	0.07246
		3.13196	9.63738		3.06634	13.3812					3.86632	0.07358
		3.13206	9.6348		3.06644	13.3751					3.86682	0.07148
		3.13217	9.63134		3.06654	13.3691					3.8675	0.06869
		3.13227	9.62705		3.06665	13.363					3.86811	0.0663
		3.13238	9.62213		3.06675	13.3569					3.86924	0.06621
		3.13248	9.61667		3.06675	13.3509					3.86984	0.06601
		3.13248	9.61072		3.06686	13.3449					3.87027	0.06385
		3.13258	9.60425		3.06696	13.3389					3.87076	0.05974
		3.13269	9.59738		3.06706	13.333					3.87127	0.05724
		3.13279	9.59019		3.06717	13.327					3.8721	0.05659
		3.1329	9.58292		3.06727	13.3211					3.87265	0.0583
		3.133	9.57584		3.06738	13.3151					3.87312	0.05975
		3.133	9.56919		3.06738	13.309					3.87372	0.06088
		3.1331	9.56309		3.06748	13.3029					3.87419	0.06119
		3.13321	9.55766		3.06758	13.2968					3.87484	0.06404
		3.13331	9.55293		3.06769	13.2906					3.87532	0.06731
		3.13342	9.54895		3.06779	13.2844					3.8758	0.07086
		3.13352	9.54574		3.0679	13.2782					3.87634	0.0743
		3.13352	9.54313		3.0679	13.272					3.87687	0.07945
		3.13362	9.54093		3.068	13.2658					3.87736	0.0877
		3.13373	9.53896		3.0681	13.2597					3.87795	0.09542
		3.13383	9.53702		3.06821	13.2537					3.87857	0.10402
		3.13394	9.53496		3.06831	13.2478					3.87928	0.10755
		3.13404	9.53287		3.06842	13.2421					3.87963	0.1064
		3.13404	9.53071		3.06842	13.2365					3.88031	0.10163
		3.13414	9.52845		3.06852	13.231					3.88076	0.09901
		3.13425	9.52594		3.06862	13.2256					3.88138	0.09784
		3.13435	9.52306		3.06873	13.2203					3.8819	0.10056
		3.13446	9.51982		3.06883	13.215					3.88248	0.10635
		3.13456	9.51643		3.06894	13.2098					3.88308	0.11343
		3.13456	9.51318		3.06894	13.2045					3.88361	0.12288
		3.13466	9.5103		3.06904	13.1992					3.88419	0.13278
		3.13477	9.50798		3.06914	13.194					3.88466	0.14568
		3.13487	9.50629		3.06925	13.1888					3.88526	0.16146
		3.13498	9.50533		3.06935	13.1838					3.88583	0.1776
		3.13508	9.50501		3.06946	13.179					3.88632	0.19164
		3.13508	9.50533		3.06946	13.1743					3.88692	0.20292
		3.13518	9.5062		3.06956	13.1697					3.88788	0.20852
		3.13529	9.50756		3.06966	13.1652					3.88857	0.21338
		3.13539	9.50926		3.06977	13.1608					3.88924	0.21706
		3.1355	9.51133		3.06987	13.1564					3.88982	0.22364
		3.1356	9.51404		3.06998	13.1521					3.89032	0.23146
		3.1356	9.51754		3.06998	13.1478					3.89092	0.23775
		3.1357	9.52209		3.07008	13.1436					3.89123	0.2432
		3.13581	9.5279		3.07018	13.1395					3.89175	0.2489
		3.13591	9.53514		3.07029	13.1354					3.89233	0.25492
		3.13602	9.5439		3.07039	13.1314					3.89293	0.26418
		3.13612	9.55426		3.0705	13.1275					3.89352	0.27615
		3.13612	9.56616		3.0705	13.1236					3.89411	0.28955
		3.13622	9.57946		3.0706	13.1198					3.89459	0.30205
		3.13633	9.59408		3.0707	13.116					3.89515	0.31004
		3.13643	9.6101		3.07081	13.1122					3.89573	0.31622
		3.13654	9.62764		3.07091	13.1084					3.89633	0.32089
		3.13664	9.6468		3.07102	13.1046					3.89716	0.3302
		3.13664	9.66754		3.07102	13.1008					3.89793	0.3392
		3.13674	9.68976		3.07112	13.0969					3.89835	0.34932
		3.13685	9.7132		3.07122	13.093					3.89883	0.36031
		3.13695	9.73748		3.07133	13.089					3.89968	0.3738
		3.13706	9.76219		3.07143	13.0849					3.90023	0.38342
		3.13716	9.78704		3.07154	13.0807					3.90081	0.39139
		3.13716	9.81173		3.07154	13.0764					3.90145	0.39929
		3.13726	9.83601		3.07164	13.0722					3.90181	0.40258
		3.13737	9.85984		3.07174	13.0678					3.90246	0.40648
		3.13747	9.88325		3.07185	13.0635					3.90302	0.40912
		3.13758	9.90642		3.07195	13.0591					3.90396	0.4134
		3.13768	9.92961		3.07206	13.0548					3.90466	0.42022
		3.13768	9.9528		3.07206	13.0505					3.90524	0.43041
		3.13778	9.97587		3.07216	13.0463					3.90542	0.44048
		3.13789	9.99866		3.07226	13.0421					3.90612	0.45016
		3.13799	10.0211		3.07237	13.038					3.90688	0.45729
		3.1381	10.0433		3.07247	13.0338					3.9075	0.46247
		3.1382	10.0653		3.07258	13.0297					3.90795	0.46634
		3.1382	10.0871		3.07258	13.0255					3.90863	0.47046
		3.1383	10.1089		3.07268	13.0214					3.9091	0.4736
		3.13841	10.1306		3.07278	13.0173					3.90971	0.4768
		3.13851	10.1521		3.07289	13.0132					3.91031	0.4795
		3.13862	10.1734		3.07299	13.0093					3.91089	0.48108
		3.13872	10.194		3.0731	13.0055					3.91137	0.48127
		3.13872	10.2139		3.0731	13.002					3.9118	0.48225
		3.13882	10.2327		3.0732	12.9986					3.91226	0.48614
		3.13893	10.2504		3.0733	12.9956					3.91291	0.49199
		3.13903	10.2671		3.07341	12.9927					3.91352	0.49779
		3.13914	10.2829		3.07351	12.9902					3.91441	0.49926
		3.13924	10.2979		3.07362	12.9879					3.9146	0.49438
		3.13924	10.3124		3.07362	12.9858					3.91513	0.48683
		3.13934	10.3266		3.07372	12.9839					3.91605	0.48068
		3.13945	10.3407		3.07382	12.9821					3.9166	0.47323
		3.13955	10.3547		3.07393	12.9805					3.91678	0.46616
		3.13966	10.3687		3.07403	12.979					3.91766	0.45961
		3.13976	10.3825		3.07414	12.9776					3.91851	0.4484
		3.13986	10.3961		3.07414	12.9763					3.91907	0.4393
		3.13986	10.4093		3.07424	12.9752					3.91963	0.4261
		3.13997	10.4223		3.07434	12.9742					3.92011	0.41418
		3.14007	10.4351		3.07445	12.9733					3.92035	0.40203
		3.14018	10.448		3.07455	12.9726					3.92125	0.39746
		3.14028	10.4611		3.07466	12.9722					3.92186	0.394
		3.14038	10.4745		3.07466	12.972					3.92246	0.39046
		3.14038	10.488		3.07476	12.9719					3.92298	0.38699
		3.14049	10.5013		3.07486	12.972					3.92358	0.38171
		3.14059	10.5139		3.07497	12.9721					3.92414	0.36995
		3.1407	10.5254		3.07507	12.9724					3.92468	0.35811
		3.1408	10.5354		3.07518	12.9725					3.92524	0.33945
		3.1409	10.5437		3.07518	12.9727					3.92583	0.31805
		3.1409	10.5502		3.07528	12.9728					3.92633	0.29535
		3.14101	10.555		3.07538	12.9728					3.92673	0.26538
		3.14111	10.5581		3.07549	12.9727					3.92727	0.24123
		3.14122	10.5595		3.07559	12.9726					3.92796	0.22519
		3.14132	10.5593		3.0757	12.9724					3.92903	0.20775
		3.14142	10.5576		3.0757	12.9722					3.92944	0.18505
		3.14142	10.5543		3.0758	12.9721					3.93013	0.16632
		3.14153	10.5496		3.0759	12.9719					3.93061	0.14272
		3.14163	10.5435		3.07601	12.9719					3.93104	0.12103
		3.14174	10.5366		3.07611	12.9719					3.93175	0.0919
		3.14184	10.5294		3.07622	12.9721					3.93222	0.07286
		3.14194	10.5225		3.07622	12.9724					3.93263	0.04498
		3.14194	10.5164		3.07632	12.9728					3.93332	0.02337
		3.14205	10.5115		3.07642	12.9734					3.934	-0.00144
		3.14215	10.5077		3.07653	12.9742					3.93453	-0.02501
		3.14226	10.5051		3.07663	12.975					3.93496	-0.05246
		3.14236	10.5037		3.07674	12.9759					3.93554	-0.08707
		3.14246	10.5032		3.07674	12.9768					3.93597	-0.11613
		3.14246	10.5034		3.07684	12.9778					3.93655	-0.13284
		3.14257	10.5041		3.07694	12.9788					3.93721	-0.15691
		3.14267	10.505		3.07705	12.9798					3.93778	-0.18382
		3.14278	10.506		3.07715	12.9808					3.93838	-0.21018
		3.14288	10.5069		3.07726	12.9818					3.93932	-0.23536
		3.14298	10.5079		3.07736	12.9828					3.94004	-0.25588
		3.14298	10.5088		3.07736	12.9839					3.94065	-0.2786
		3.14309	10.5099		3.07746	12.9851					3.94118	-0.30033
		3.14319	10.5112		3.07757	12.9863					3.94186	-0.32161
		3.1433	10.5127		3.07767	12.9877					3.94242	-0.34314
		3.1434	10.5143		3.07778	12.989					3.94297	-0.37413
		3.1435	10.5159		3.07788	12.9904					3.94339	-0.40672
		3.1435	10.5172		3.07788	12.9917					3.944	-0.44287
		3.14361	10.5181		3.07798	12.993					3.94451	-0.4806
		3.14371	10.5182		3.07809	12.9943					3.94508	-0.51601
		3.14382	10.5176		3.07819	12.9955					3.94556	-0.54837
		3.14392	10.5163		3.0783	12.9967					3.946	-0.57339
		3.14402	10.5146		3.0784	12.9979					3.94662	-0.60759
		3.14402	10.5126		3.0784	12.9991					3.94729	-0.63076
		3.14413	10.5104		3.0785	13.0003					3.9479	-0.65882
		3.14423	10.5082		3.07861	13.0014					3.94901	-0.68997
		3.14434	10.506		3.07871	13.0025					3.94957	-0.71719
		3.14444	10.5041		3.07882	13.0035					3.95016	-0.73863
		3.14454	10.5025		3.07892	13.0045					3.95061	-0.7714
		3.14454	10.5016		3.07892	13.0055					3.95126	-0.80394
		3.14465	10.5016		3.07902	13.0065					3.95172	-0.8413
		3.14475	10.5028		3.07913	13.0075					3.95218	-0.88769
		3.14486	10.5054		3.07923	13.0085					3.95278	-0.93048
		3.14496	10.5096		3.07934	13.0096					3.95346	-0.96809
		3.14506	10.5151		3.07944	13.0107					3.95399	-0.99733
		3.14506	10.5221		3.07944	13.0118					3.95442	-1.02732
		3.14517	10.5307		3.07954	13.0129					3.95505	-1.06924
		3.14527	10.541		3.07965	13.014					3.9557	-1.10177
		3.14538	10.5532		3.07975	13.0151					3.95596	-1.14299
		3.14548	10.5674		3.07986	13.016					3.95655	-1.1788
		3.14558	10.5833		3.07996	13.017					3.95738	-1.20779
		3.14558	10.6007		3.07996	13.0178					3.9576	-1.24393
		3.14569	10.6193		3.08006	13.0187					3.95823	-1.27669
		3.14579	10.6391		3.08017	13.0195					3.95874	-1.30827
		3.1459	10.6596		3.08027	13.0202					3.95937	-1.34042
		3.146	10.6805		3.08038	13.0209					3.9601	-1.37963
		3.1461	10.7014		3.08048	13.0216					3.961	-1.41943
		3.1461	10.7219		3.08048	13.0223					3.96164	-1.44687
		3.14621	10.7417		3.08058	13.023					3.96229	-1.4776
		3.14631	10.7609		3.08069	13.0237					3.96285	-1.50548
		3.14642	10.7794		3.08079	13.0244					3.96314	-1.53288
		3.14652	10.7973		3.0809	13.0251					3.96366	-1.56606
		3.14662	10.8148		3.081	13.0259					3.96429	-1.59752
		3.14662	10.832		3.081	13.0267					3.96486	-1.6417
		3.14673	10.8488		3.0811	13.0276					3.96548	-1.66788
		3.14683	10.8654		3.08121	13.0284					3.96616	-1.71118
		3.14694	10.8819		3.08131	13.0294					3.96659	-1.73676
		3.14704	10.8983		3.08142	13.0304					3.96704	-1.7621
		3.14714	10.9149		3.08152	13.0314					3.96755	-1.79255
		3.14714	10.9318		3.08152	13.0326					3.9682	-1.81742
		3.14725	10.949		3.08162	13.0337					3.96878	-1.84009
		3.14735	10.9663		3.08173	13.0349					3.96928	-1.86111
		3.14746	10.9839		3.08183	13.0362					3.96982	-1.88093
		3.14756	11.0017		3.08194	13.0374					3.9705	-1.89997
		3.14766	11.0198		3.08204	13.0387					3.97092	-1.92055
		3.14766	11.0385		3.08204	13.0399					3.97181	-1.93719
		3.14777	11.058		3.08214	13.0412					3.97276	-1.95946
		3.14787	11.0787		3.08225	13.0425					3.97335	-1.98871
		3.14798	11.1005		3.08235	13.0438					3.97371	-2.01082
		3.14808	11.1235		3.08246	13.0452					3.97414	-2.04609
		3.14818	11.1478		3.08256	13.0467					3.97485	-2.07825
		3.14818	11.1733		3.08256	13.0482					3.97535	-2.11227
		3.14829	11.2		3.08266	13.0499					3.97594	-2.1487
		3.14839	11.228		3.08277	13.0516					3.97648	-2.18251
		3.1485	11.2573		3.08287	13.0533					3.97697	-2.21
		3.1486	11.2876		3.08298	13.055					3.97759	-2.23589
		3.1487	11.3186		3.08308	13.0567					3.97814	-2.25942
		3.1487	11.3498		3.08308	13.0582					3.97869	-2.27634
		3.14881	11.3808		3.08318	13.0596					3.97917	-2.30318
		3.14891	11.4112		3.08329	13.0609					3.97972	-2.32314
		3.14902	11.4407		3.08339	13.0619					3.98038	-2.34432
		3.14912	11.4689		3.0835	13.0629					3.98086	-2.37636
		3.14922	11.4957		3.0836	13.0637					3.9818	-2.40034
		3.14922	11.5209		3.0836	13.0644					3.982	-2.42646
		3.14933	11.5444		3.0837	13.065					3.98261	-2.4496
		3.14943	11.5664		3.08381	13.0657					3.98346	-2.47343
		3.14954	11.5869		3.08391	13.0663					3.98437	-2.49008
		3.14964	11.606		3.08402	13.0669					3.98485	-2.50577
		3.14974	11.6238		3.08412	13.0676					3.98547	-2.52092
		3.14985	11.6407		3.08412	13.0683					3.98602	-2.53574
		3.14985	11.6565		3.08422	13.0691					3.98647	-2.54818
		3.14995	11.6712		3.08433	13.0699					3.98717	-2.56639
		3.15006	11.6847		3.08443	13.0707					3.98771	-2.57945
		3.15016	11.6968		3.08454	13.0714					3.98815	-2.59549
		3.15026	11.7074		3.08464	13.0721					3.98854	-2.61246
		3.15037	11.7164		3.08464	13.0726					3.98905	-2.63089
		3.15037	11.724		3.08474	13.073					3.98966	-2.65213
		3.15047	11.7302		3.08485	13.0733					3.9903	-2.67738
		3.15058	11.7353		3.08495	13.0735					3.99093	-2.70574
		3.15068	11.7391		3.08506	13.0735					3.99147	-2.72461
		3.15078	11.7416		3.08516	13.0734					3.99217	-2.74792
		3.15089	11.7428		3.08516	13.0731					3.99314	-2.77229
		3.15089	11.7428		3.08526	13.0728					3.99374	-2.78892
		3.15099	11.7417		3.08537	13.0723					3.99423	-2.81249
		3.1511	11.7396		3.08547	13.0717					3.99491	-2.83204
		3.1512	11.7365		3.08558	13.0711					3.99538	-2.85324
		3.1513	11.7327		3.08568	13.0705					3.99595	-2.8769
		3.15141	11.7285		3.08568	13.0698					3.99656	-2.89349
		3.15141	11.724		3.08578	13.0691					3.99716	-2.90936
		3.15151	11.7195		3.08589	13.0684					3.99763	-2.922
		3.15162	11.7151		3.08599	13.0676					3.99803	-2.9354
		3.15172	11.7108		3.0861	13.0669					3.99914	-2.94604
		3.15182	11.7066		3.0862	13.066					3.99915	-2.9577
		3.15193	11.7025		3.0862	13.0651					3.9998	-2.9657
		3.15193	11.6985		3.0863	13.0642					4.00051	-2.96999
		3.15203	11.6944		3.08641	13.0632					4.0009	-2.97431
		3.15214	11.6906		3.08651	13.0622					4.00191	-2.97863
		3.15224	11.6872		3.08662	13.061					4.00254	-2.98786
		3.15234	11.6843		3.08672	13.0598					4.00311	-2.99777
		3.15245	11.6821		3.08672	13.0586					4.00365	-3.01377
		3.15245	11.6804		3.08682	13.0573					4.00423	-3.03492
		3.15255	11.6791		3.08693	13.0559					4.00481	-3.05072
		3.15266	11.6779		3.08703	13.0546					4.00542	-3.06656
		3.15276	11.6763		3.08714	13.0533					4.00581	-3.08912
		3.15286	11.6744		3.08724	13.052					4.00649	-3.10143
		3.15297	11.6721		3.08724	13.0508					4.0068	-3.11578
		3.15297	11.6698		3.08734	13.0496					4.00732	-3.12602
		3.15307	11.6676		3.08745	13.0484					4.00791	-3.13361
		3.15318	11.6656		3.08755	13.0472					4.00848	-3.13967
		3.15328	11.6641		3.08766	13.0459					4.00905	-3.14835
		3.15338	11.6632		3.08776	13.0445					4.00965	-3.15663
		3.15349	11.6628		3.08786	13.0432					4.01083	-3.1614
		3.15349	11.6628		3.08786	13.0417					4.0113	-3.17089
		3.15359	11.6631		3.08797	13.0401					4.01196	-3.17831
		3.1537	11.6636		3.08807	13.0384					4.01247	-3.18361
		3.1538	11.6644		3.08818	13.0366					4.01269	-3.19069
		3.1539	11.6653		3.08828	13.0347					4.01355	-3.19404
		3.15401	11.6663		3.08838	13.0327					4.01396	-3.19565
		3.15401	11.6674		3.08838	13.0305					4.01465	-3.19369
		3.15411	11.6685		3.08849	13.0282					4.01502	-3.19158
		3.15422	11.6697		3.08859	13.0257					4.01569	-3.19043
		3.15432	11.6708		3.0887	13.023					4.01623	-3.19267
		3.15442	11.6718		3.0888	13.0201					4.0169	-3.20069
		3.15453	11.6727		3.0889	13.017					4.0175	-3.21579
		3.15453	11.6735		3.0889	13.0136					4.01782	-3.23824
		3.15463	11.6744		3.08901	13.0101					4.01861	-3.25339
		3.15474	11.6753		3.08911	13.0064					4.01919	-3.27184
		3.15484	11.6766		3.08922	13.0027					4.01974	-3.28442
		3.15494	11.6781		3.08932	12.9989					4.02022	-3.29337
		3.15505	11.6797		3.08942	12.995					4.02078	-3.2952
		3.15505	11.681		3.08942	12.9911					4.02138	-3.29219
		3.15515	11.6817		3.08953	12.9872					4.02199	-3.28951
		3.15526	11.6815		3.08963	12.9832					4.0225	-3.29085
		3.15536	11.6802		3.08974	12.9793					4.023	-3.29667
		3.15546	11.6776		3.08984	12.9753					4.0236	-3.30277
		3.15557	11.6737		3.08994	12.9713					4.02417	-3.31025
		3.15557	11.6688		3.08994	12.9672					4.02465	-3.31874
		3.15567	11.663		3.09005	12.963					4.02513	-3.3254
		3.15578	11.6566		3.09015	12.9588					4.02583	-3.32882
		3.15588	11.6498		3.09026	12.9545					4.02629	-3.32842
		3.15598	11.643		3.09036	12.9502					4.02665	-3.32676
		3.15609	11.6362		3.09046	12.9459					4.02724	-3.32526
		3.15609	11.6298		3.09046	12.9415					4.0279	-3.32625
		3.15619	11.6239		3.09057	12.937					4.02883	-3.32757
		3.1563	11.6188		3.09067	12.9325					4.02965	-3.32935
		3.1564	11.6146		3.09078	12.9279					4.03027	-3.33607
		3.1565	11.6116		3.09088	12.9232					4.03087	-3.34371
		3.15661	11.6099		3.09098	12.9185					4.03142	-3.35262
		3.15661	11.6092		3.09098	12.9138					4.0319	-3.36404
		3.15671	11.6094		3.09109	12.9091					4.03246	-3.37028
		3.15682	11.6101		3.09119	12.9045					4.03295	-3.37644
		3.15692	11.6111		3.0913	12.8998					4.03342	-3.37859
		3.15702	11.6121		3.0914	12.8953					4.03385	-3.38145
		3.15713	11.6133		3.0915	12.8907					4.03446	-3.38225
		3.15713	11.6146		3.0915	12.8862					4.03505	-3.38224
		3.15723	11.6165		3.09161	12.8818					4.03571	-3.38461
		3.15734	11.6193		3.09171	12.8773					4.03628	-3.38695
		3.15744	11.6231		3.09182	12.8729					4.03697	-3.38783
		3.15754	11.628		3.09192	12.8684					4.03794	-3.38709
		3.15765	11.634		3.09202	12.864					4.03856	-3.388
		3.15765	11.6409		3.09202	12.8596					4.03915	-3.39017
		3.15775	11.6486		3.09213	12.8552					4.03973	-3.3932
		3.15786	11.6566		3.09223	12.8507					4.04023	-3.39641
		3.15796	11.6647		3.09234	12.8462					4.04073	-3.39797
		3.15806	11.6724		3.09244	12.8415					4.04118	-3.39693
		3.15817	11.6797		3.09254	12.8369					4.04162	-3.39307
		3.15817	11.6865		3.09254	12.8321					4.0423	-3.38838
		3.15827	11.6932		3.09265	12.8273					4.04286	-3.38428
		3.15838	11.7		3.09275	12.8225					4.0433	-3.38367
		3.15848	11.7073		3.09286	12.8176					4.04389	-3.38836
		3.15858	11.7153		3.09296	12.8126					4.04446	-3.39863
		3.15869	11.724		3.09306	12.8076					4.04497	-3.40869
		3.15869	11.7335		3.09306	12.8025					4.04558	-3.41376
		3.15879	11.7437		3.09317	12.7972					4.04607	-3.41726
		3.1589	11.7545		3.09327	12.7919					4.04669	-3.41767
		3.159	11.766		3.09338	12.7863					4.04716	-3.41507
		3.1591	11.7781		3.09348	12.7805					4.04773	-3.40987
		3.15921	11.7907		3.09358	12.7745					4.04833	-3.40239
		3.15921	11.8036		3.09358	12.7683					4.04905	-3.39656
		3.15931	11.8168		3.09369	12.7618					4.04937	-3.39381
		3.15942	11.8301		3.09379	12.7551					4.05016	-3.39342
		3.15952	11.8433		3.0939	12.7481					4.05076	-3.39581
		3.15962	11.8564		3.094	12.7409					4.05107	-3.40051
		3.15973	11.8694		3.0941	12.7334					4.05156	-3.40498
		3.15973	11.8822		3.0941	12.7257					4.05223	-3.40907
		3.15983	11.895		3.09421	12.7179					4.05281	-3.41096
		3.15994	11.9075		3.09431	12.7098					4.0533	-3.41016
		3.16004	11.9196		3.09442	12.7017					4.05387	-3.40648
		3.16014	11.9313		3.09452	12.6934					4.05442	-3.402
		3.16025	11.9425		3.09462	12.685					4.05492	-3.39677
		3.16035	11.9534		3.09462	12.6766					4.05549	-3.3922
		3.16035	11.9648		3.09473	12.6682					4.05601	-3.38807
		3.16046	11.9769		3.09483	12.6596					4.05651	-3.38478
		3.16056	11.9902		3.09494	12.6511					4.05729	-3.38149
		3.16066	12.005		3.09504	12.6425					4.05775	-3.38005
		3.16077	12.0213		3.09514	12.6338					4.05817	-3.38064
		3.16087	12.0389		3.09514	12.625					4.0588	-3.38149
		3.16087	12.0572		3.09525	12.6162					4.05932	-3.38469
		3.16098	12.0761		3.09535	12.6073					4.05992	-3.38937
		3.16108	12.0951		3.09546	12.5984					4.06053	-3.393
		3.16118	12.1141		3.09556	12.5896					4.06093	-3.39841
		3.16129	12.1332		3.09566	12.5808					4.06161	-3.40068
		3.16139	12.1523		3.09566	12.5721					4.0621	-3.40535
		3.16139	12.1716		3.09577	12.5636					4.06265	-3.40859
		3.1615	12.1913		3.09587	12.5553					4.06324	-3.41263
		3.1616	12.2113		3.09598	12.547					4.06377	-3.41348
		3.1617	12.2315		3.09608	12.5389					4.06437	-3.41252
		3.16181	12.2516		3.09618	12.5308					4.06489	-3.41016
		3.16191	12.2713		3.09618	12.5228					4.06551	-3.4048
		3.16191	12.2904		3.09629	12.5148					4.0661	-3.40024
		3.16202	12.3087		3.09639	12.5067					4.0666	-3.39707
		3.16212	12.3261		3.0965	12.4986					4.0672	-3.3963
		3.16222	12.3425		3.0966	12.4904					4.06762	-3.39664
		3.16233	12.358		3.0967	12.4822					4.06822	-3.39441
		3.16243	12.3729		3.0967	12.474					4.06879	-3.38858
		3.16243	12.3874		3.09681	12.4657					4.06936	-3.38302
		3.16254	12.4015		3.09691	12.4574					4.06983	-3.37698
		3.16264	12.415		3.09702	12.4491					4.07045	-3.37222
		3.16274	12.4281		3.09712	12.4408					4.07095	-3.37067
		3.16285	12.4405		3.09722	12.4325					4.0715	-3.36977
		3.16295	12.4525		3.09722	12.4242					4.07217	-3.37021
		3.16295	12.4641		3.09733	12.4158					4.07268	-3.37214
		3.16306	12.4754		3.09743	12.4072					4.07326	-3.37887
		3.16316	12.4863		3.09754	12.3985					4.0739	-3.38696
		3.16326	12.4969		3.09764	12.3895					4.0747	-3.39567
		3.16337	12.507		3.09774	12.3803					4.07538	-3.4009
		3.16347	12.5166		3.09785	12.3708					4.07607	-3.40019
		3.16347	12.5256		3.09785	12.3611					4.07645	-3.39528
		3.16358	12.5341		3.09795	12.3511					4.077	-3.387
		3.16368	12.5419		3.09806	12.3408					4.07779	-3.37634
		3.16378	12.5492		3.09816	12.3304					4.07775	-3.37018
		3.16389	12.5559		3.09826	12.3198					4.07831	-3.36889
		3.16399	12.5618		3.09837	12.309					4.07891	-3.37343
		3.16399	12.5669		3.09837	12.2981					4.08	-3.37815
		3.1641	12.5708		3.09847	12.2871					4.08058	-3.38465
		3.1642	12.5735		3.09858	12.2759					4.0812	-3.38998
		3.1643	12.5748		3.09868	12.2647					4.08181	-3.39203
		3.16441	12.5747		3.09878	12.2535					4.08213	-3.39239
		3.16451	12.5733		3.09889	12.2422					4.08259	-3.3915
		3.16451	12.5705		3.09889	12.2308					4.08322	-3.38957
		3.16462	12.5668		3.09899	12.2195					4.0838	-3.38683
		3.16472	12.5619		3.0991	12.2082					4.08456	-3.38282
		3.16482	12.556		3.0992	12.1969					4.08483	-3.3798
		3.16493	12.5485		3.0993	12.1858					4.08582	-3.37315
		3.16503	12.5392		3.09941	12.1747					4.08664	-3.36714
		3.16503	12.5284		3.09941	12.1638					4.08719	-3.36242
		3.16514	12.516		3.09951	12.153					4.08748	-3.35931
		3.16524	12.5022		3.09962	12.1422					4.08768	-3.35649
		3.16534	12.4875		3.09972	12.1316					4.08821	-3.35153
		3.16545	12.4721		3.09982	12.1211					4.08905	-3.34704
		3.16555	12.4561		3.09993	12.1106					4.08962	-3.34589
		3.16555	12.4396		3.09993	12.1002					4.08986	-3.34877
		3.16566	12.4227		3.10003	12.0898					4.09072	-3.35092
		3.16576	12.4054		3.10014	12.0793					4.09161	-3.35202
		3.16586	12.388		3.10024	12.0688					4.09198	-3.35154
		3.16597	12.3707		3.10034	12.0581					4.09208	-3.3497
		3.16607	12.3538		3.10045	12.0473					4.09285	-3.34357
		3.16607	12.3375		3.10045	12.0364					4.09376	-3.33781
		3.16618	12.3219		3.10055	12.0254					4.09434	-3.33721
		3.16628	12.3073		3.10066	12.0144					4.09496	-3.34244
		3.16638	12.2936		3.10076	12.0032					4.09559	-3.35043
		3.16649	12.2808		3.10086	11.9921					4.09608	-3.36064
		3.16659	12.2691		3.10097	11.981					4.09665	-3.36824
		3.16659	12.2582		3.10097	11.9699					4.09711	-3.36963
		3.1667	12.2484		3.10107	11.9587					4.09778	-3.36682
		3.1668	12.2396		3.10118	11.9474					4.09825	-3.36499
		3.1669	12.2319		3.10128	11.9361					4.09894	-3.36393
		3.16701	12.2253		3.10138	11.9246					4.09937	-3.36375
		3.16711	12.2198		3.10149	11.913					4.09994	-3.36118
		3.16711	12.2154		3.10149	11.9014					4.10031	-3.35586
		3.16722	12.2122		3.10159	11.8897					4.10083	-3.34885
		3.16732	12.2101		3.1017	11.8779					4.10159	-3.3391
		3.16742	12.2089		3.1018	11.8661					4.10252	-3.33281
		3.16753	12.2083		3.1019	11.8544					4.1027	-3.33253
		3.16763	12.2082		3.10201	11.8426					4.10382	-3.33315
		3.16763	12.2083		3.10201	11.8309					4.1044	-3.33723
		3.16774	12.2085		3.10211	11.8193					4.10497	-3.34238
		3.16784	12.2087		3.10222	11.8077					4.10553	-3.34723
		3.16794	12.209		3.10232	11.7963					4.10605	-3.35273
		3.16805	12.2096		3.10242	11.7848					4.1064	-3.35825
		3.16815	12.2104		3.10253	11.7735					4.10693	-3.36443
		3.16815	12.2115		3.10253	11.7621					4.10765	-3.36974
		3.16826	12.2131		3.10263	11.7507					4.10799	-3.37313
		3.16836	12.2153		3.10274	11.7393					4.10878	-3.37173
		3.16846	12.2181		3.10284	11.7278					4.10937	-3.3647
		3.16857	12.2217		3.10294	11.7163					4.10993	-3.35606
		3.16867	12.2258		3.10305	11.7047					4.11041	-3.34618
		3.16867	12.2303		3.10305	11.693					4.11109	-3.33864
		3.16878	12.2349		3.10315	11.6812					4.11163	-3.33459
		3.16888	12.2391		3.10326	11.6693					4.1122	-3.33142
		3.16898	12.2424		3.10336	11.6573					4.1127	-3.32887
		3.16909	12.2446		3.10346	11.6453					4.1133	-3.32701
		3.16919	12.2453		3.10357	11.6333					4.11386	-3.32599
		3.16919	12.2445		3.10357	11.6213					4.11421	-3.32606
		3.1693	12.2421		3.10367	11.6093					4.11478	-3.3263
		3.1694	12.2382		3.10378	11.5975					4.11548	-3.32577
		3.1695	12.2329		3.10388	11.5857					4.11605	-3.32646
		3.16961	12.2262		3.10398	11.574					4.11653	-3.32885
		3.16971	12.2182		3.10409	11.5623					4.11714	-3.32977
		3.16971	12.2087		3.10409	11.5507					4.1176	-3.32706
		3.16982	12.1975		3.10419	11.5391					4.11823	-3.31983
		3.16992	12.1847		3.1043	11.5276					4.11875	-3.31658
		3.17002	12.1703		3.1044	11.5161					4.11938	-3.3153
		3.17013	12.1543		3.1045	11.5046					4.11986	-3.31615
		3.17023	12.137		3.10461	11.4933					4.12039	-3.31632
		3.17034	12.1187		3.10461	11.4821					4.121	-3.3169
		3.17034	12.0998		3.10471	11.471					4.12137	-3.31806
		3.17044	12.0806		3.10482	11.4601					4.12181	-3.31942
		3.17054	12.0612		3.10492	11.4493					4.12261	-3.31896
		3.17065	12.0419		3.10502	11.4386					4.12305	-3.31939
		3.17075	12.0228		3.10513	11.428					4.12359	-3.31822
		3.17086	12.0043		3.10513	11.4175					4.12419	-3.31586
		3.17086	11.9862		3.10523	11.407					4.12508	-3.31125
		3.17096	11.9683		3.10534	11.3967					4.12587	-3.30663
		3.17106	11.9506		3.10544	11.3864					4.12653	-3.30158
		3.17117	11.933		3.10554	11.3764					4.12711	-3.29865
		3.17127	11.9156		3.10565	11.3665					4.12756	-3.29833
		3.17138	11.8982		3.10565	11.3567					4.12823	-3.29848
		3.17138	11.881		3.10575	11.3472					4.1285	-3.29795
		3.17148	11.8638		3.10586	11.338					4.12905	-3.29407
		3.17158	11.8467		3.10596	11.3291					4.12961	-3.28672
		3.17169	11.8296		3.10606	11.3204					4.13014	-3.27662
		3.17179	11.8125		3.10617	11.312					4.13081	-3.2692
		3.1719	11.7953		3.10617	11.3038					4.13153	-3.26638
		3.1719	11.7781		3.10627	11.2958					4.13202	-3.26821
		3.172	11.7607		3.10638	11.2879					4.13249	-3.27191
		3.1721	11.7432		3.10648	11.2801					4.13313	-3.27671
		3.17221	11.7256		3.10658	11.2724					4.1337	-3.28247
		3.17231	11.7079		3.10669	11.2646					4.134	-3.28776
		3.17242	11.6903		3.10669	11.2568					4.13455	-3.29263
		3.17242	11.673		3.10679	11.2489					4.13509	-3.29479
		3.17252	11.656		3.1069	11.2409					4.13582	-3.2931
		3.17262	11.6392		3.107	11.2329					4.1364	-3.2883
		3.17273	11.6226		3.1071	11.2248					4.13708	-3.28467
		3.17283	11.6061		3.10721	11.2167					4.13735	-3.28311
		3.17294	11.5897		3.10721	11.2086					4.13791	-3.28146
		3.17294	11.5739		3.10731	11.2005					4.13852	-3.28026
		3.17304	11.5591		3.10742	11.1925					4.13893	-3.27871
		3.17314	11.5454		3.10752	11.1846					4.1396	-3.27513
		3.17325	11.533		3.10762	11.1767					4.14021	-3.2709
		3.17335	11.5216		3.10773	11.169					4.14066	-3.26678
		3.17346	11.5113		3.10773	11.1613					4.14127	-3.26155
[truncated: 13,865 more rows]

## Sheet: Figure2b
Figure 2b
	Data point	T	3e_B1	3e_B2	2e_B1	2e_B2	1h-_B1	1h-_B2	1h+_B1	1h+_B2	1e+_B1	1e+_B2	1e-_B1	1e-_B2
		0.09	2.00085			3.066		3.578	3.825
		0.3	1.9936	2.009	3.053	3.086	3.547	3.639	3.798	3.877
		0.5	1.98824	2.01471	3.04	3.097	3.52	3.655	3.782	3.893	6.856	7.106	7.749	7.968
		1	1.97683	2.0176	3.02	3.1164	3.457	3.694	3.71	3.916	6.716	7.177	7.598
		1.5	1.9595	2.057			3.406	3.72	3.692	3.932	6.599	7.268
		2	1.9344	2.0638							6.522	7.299

## Sheet: Figure 3a
Figure 3a
	Kernel term	Energy	1.5K	1K	0.5K	0.1K
		-5	0.36954	0.4162	0.60454	1.1
		-4.97996	0.37117	0.41816	0.60469	1.1
		-4.95992	0.37279	0.42014	0.60484	1.1
		-4.93988	0.3744	0.42214	0.605	1.1
		-4.91984	0.376	0.42415	0.60516	1.1
		-4.8998	0.3776	0.42618	0.60533	1.1
		-4.87976	0.37917	0.42823	0.6055	1.1
		-4.85972	0.38074	0.43029	0.60568	1.1
		-4.83968	0.3823	0.43237	0.60586	1.1
		-4.81964	0.38385	0.43446	0.60605	1.1
		-4.7996	0.38538	0.43657	0.60624	1.1
		-4.77956	0.3869	0.4387	0.60645	1.1
		-4.75952	0.38841	0.44085	0.60665	1.1
		-4.73948	0.3899	0.44301	0.60687	1.1
		-4.71944	0.39138	0.44518	0.60709	1.1
		-4.6994	0.39285	0.44738	0.60732	1.1
		-4.67936	0.3943	0.44958	0.60755	1.1
		-4.65932	0.39574	0.45181	0.60779	1.1
		-4.63928	0.39716	0.45405	0.60804	1.1
		-4.61924	0.39857	0.4563	0.6083	1.1
		-4.5992	0.39996	0.45858	0.60856	1.1
		-4.57916	0.40133	0.46086	0.60883	1.1
		-4.55912	0.40269	0.46316	0.60911	1.1
		-4.53908	0.40403	0.46548	0.6094	1.1
		-4.51904	0.40535	0.46781	0.6097	1.1
		-4.499	0.40665	0.47016	0.61001	1.1
		-4.47896	0.40794	0.47252	0.61033	1.1
		-4.45892	0.40921	0.47489	0.61065	1.1
		-4.43888	0.41045	0.47728	0.61099	1.1
		-4.41884	0.41168	0.47969	0.61133	1.1
		-4.3988	0.41289	0.4821	0.61169	1.1
		-4.37876	0.41407	0.48453	0.61206	1.1
		-4.35872	0.41524	0.48698	0.61244	1.1
		-4.33868	0.41638	0.48943	0.61283	1.1
		-4.31864	0.4175	0.4919	0.61323	1.1
		-4.2986	0.4186	0.49438	0.61364	1.1
		-4.27856	0.41967	0.49688	0.61407	1.1
		-4.25852	0.42073	0.49938	0.6145	1.1
		-4.23848	0.42175	0.5019	0.61496	1.1
		-4.21844	0.42276	0.50443	0.61542	1.1
		-4.1984	0.42374	0.50697	0.6159	1.1
		-4.17836	0.42469	0.50952	0.61639	1.1
		-4.15832	0.42562	0.51208	0.6169	1.1
		-4.13828	0.42652	0.51464	0.61742	1.1
		-4.11824	0.42739	0.51722	0.61796	1.1
		-4.0982	0.42824	0.51981	0.61851	1.1
		-4.07816	0.42906	0.52241	0.61908	1.1
		-4.05812	0.42985	0.52501	0.61966	1.1
		-4.03808	0.43062	0.52762	0.62026	1.1
		-4.01804	0.43135	0.53024	0.62088	1.1
		-3.998	0.43206	0.53287	0.62152	1.1
		-3.97796	0.43273	0.5355	0.62218	1.1
		-3.95792	0.43338	0.53814	0.62285	1.1
		-3.93788	0.43399	0.54078	0.62354	1.1
		-3.91784	0.43457	0.54342	0.62426	1.1
		-3.8978	0.43512	0.54608	0.62499	1.1
		-3.87776	0.43564	0.54873	0.62574	1.1
		-3.85772	0.43612	0.55139	0.62652	1.1
		-3.83768	0.43658	0.55405	0.62732	1.1
		-3.81764	0.43699	0.55671	0.62814	1.1
		-3.7976	0.43738	0.55937	0.62898	1.1
		-3.77756	0.43773	0.56203	0.62985	1.1
		-3.75752	0.43804	0.5647	0.63074	1.1
		-3.73747	0.43832	0.56736	0.63165	1.1
		-3.71743	0.43856	0.57002	0.63259	1.1
		-3.69739	0.43877	0.57268	0.63356	1.1
		-3.67735	0.43893	0.57533	0.63455	1.1
		-3.65731	0.43906	0.57798	0.63557	1.1
		-3.63727	0.43916	0.58062	0.63662	1.1
		-3.61723	0.43921	0.58326	0.6377	1.1
		-3.59719	0.43923	0.5859	0.6388	1.1
		-3.57715	0.43921	0.58852	0.63994	1.1
		-3.55711	0.43914	0.59114	0.6411	1.1
		-3.53707	0.43904	0.59375	0.6423	1.1
		-3.51703	0.4389	0.59635	0.64353	1.1
		-3.49699	0.43871	0.59894	0.64479	1.1
		-3.47695	0.43849	0.60151	0.64609	1.1
		-3.45691	0.43822	0.60408	0.64742	1.1
		-3.43687	0.43791	0.60663	0.64878	1.1
		-3.41683	0.43756	0.60916	0.65018	1.1
		-3.39679	0.43716	0.61168	0.65162	1.1
		-3.37675	0.43672	0.61418	0.65309	1.1
		-3.35671	0.43624	0.61667	0.6546	1.1
		-3.33667	0.43571	0.61913	0.65616	1.1
		-3.31663	0.43514	0.62158	0.65775	1.1
		-3.29659	0.43453	0.624	0.65938	1.1
		-3.27655	0.43386	0.6264	0.66105	1.1
		-3.25651	0.43316	0.62878	0.66276	1.1
		-3.23647	0.43241	0.63113	0.66452	1.1
		-3.21643	0.43161	0.63346	0.66632	1.1
		-3.19639	0.43076	0.63576	0.66817	1.1
		-3.17635	0.42987	0.63803	0.67006	1.1
		-3.15631	0.42893	0.64027	0.672	1.1
		-3.13627	0.42795	0.64249	0.67398	1.1
		-3.11623	0.42692	0.64466	0.67601	1.1
		-3.09619	0.42583	0.64681	0.67809	1.1
		-3.07615	0.42471	0.64892	0.68023	1.1
		-3.05611	0.42353	0.65099	0.68241	1.1
		-3.03607	0.4223	0.65303	0.68464	1.1
		-3.01603	0.42103	0.65502	0.68693	1.1
		-2.99599	0.41971	0.65698	0.68927	1.1
		-2.97595	0.41833	0.65889	0.69166	1.1
		-2.95591	0.41691	0.66076	0.69411	1.1
		-2.93587	0.41544	0.66259	0.69661	1.1
		-2.91583	0.41392	0.66437	0.69917	1.1
		-2.89579	0.41235	0.6661	0.70179	1.1
		-2.87575	0.41073	0.66778	0.70446	1.1
		-2.85571	0.40907	0.66941	0.7072	1.1
		-2.83567	0.40735	0.67099	0.70999	1.1
		-2.81563	0.40558	0.67251	0.71284	1.1
		-2.79559	0.40376	0.67398	0.71576	1.1
		-2.77555	0.40189	0.67539	0.71874	1.1
		-2.75551	0.39998	0.67674	0.72177	1.1
		-2.73547	0.39801	0.67803	0.72488	1.1
		-2.71543	0.39599	0.67926	0.72804	1.1
		-2.69539	0.39392	0.68043	0.73127	1.1
		-2.67535	0.39181	0.68153	0.73456	1.1
		-2.65531	0.38964	0.68257	0.73792	1.1
		-2.63527	0.38743	0.68353	0.74135	1.1
		-2.61523	0.38516	0.68443	0.74484	1.1
		-2.59519	0.38285	0.68525	0.7484	1.1
		-2.57515	0.38048	0.68601	0.75202	1.1
		-2.55511	0.37807	0.68668	0.75571	1.1
		-2.53507	0.37561	0.68728	0.75947	1.1
		-2.51503	0.37311	0.68781	0.76329	1.1
		-2.49499	0.37055	0.68825	0.76718	1.1
		-2.47495	0.36795	0.68861	0.77114	1.1
		-2.45491	0.3653	0.6889	0.77516	1.1
		-2.43487	0.3626	0.68909	0.77925	1.1
		-2.41483	0.35986	0.6892	0.78341	1.1
		-2.39479	0.35707	0.68923	0.78763	1.1
		-2.37475	0.35423	0.68916	0.79192	1.1
		-2.35471	0.35135	0.68901	0.79628	1.1
		-2.33467	0.34842	0.68876	0.80069	1.1
		-2.31463	0.34545	0.68842	0.80517	1.1
		-2.29459	0.34244	0.68799	0.80972	1.1
		-2.27455	0.33938	0.68746	0.81432	1.1
		-2.25451	0.33628	0.68684	0.81898	1.1
		-2.23447	0.33314	0.68611	0.82371	1.1
		-2.21443	0.32996	0.68529	0.82848	1.1
		-2.19439	0.32673	0.68436	0.83332	1.1
		-2.17435	0.32347	0.68334	0.8382	1.1
		-2.15431	0.32017	0.68221	0.84314	1.1
		-2.13427	0.31682	0.68098	0.84813	1.1
		-2.11423	0.31344	0.67964	0.85316	1.1
		-2.09419	0.31003	0.6782	0.85824	1.1
		-2.07415	0.30657	0.67665	0.86336	1.1
		-2.05411	0.30309	0.67499	0.86852	1.1
		-2.03407	0.29956	0.67323	0.87371	1.1
		-2.01403	0.296	0.67135	0.87893	1.1
		-1.99399	0.29241	0.66937	0.88418	1.1
		-1.97395	0.28879	0.66727	0.88946	1.1
		-1.95391	0.28514	0.66507	0.89475	1.1
		-1.93387	0.28146	0.66275	0.90006	1.1
		-1.91383	0.27775	0.66032	0.90538	1.1
		-1.89379	0.27401	0.65778	0.9107	1.1
		-1.87375	0.27024	0.65513	0.91603	1.1
		-1.85371	0.26645	0.65236	0.92135	1.1
		-1.83367	0.26263	0.64949	0.92665	1.1
		-1.81363	0.25879	0.6465	0.93195	1.1
		-1.79359	0.25493	0.6434	0.93721	1.10001
		-1.77355	0.25105	0.64019	0.94245	1.10001
		-1.75351	0.24714	0.63686	0.94764	1.10001
		-1.73347	0.24322	0.63343	0.9528	1.10001
		-1.71343	0.23928	0.62989	0.9579	1.10001
		-1.69339	0.23533	0.62623	0.96293	1.10001
		-1.67335	0.23136	0.62247	0.9679	1.10002
		-1.65331	0.22738	0.6186	0.97279	1.10002
		-1.63327	0.22338	0.61463	0.9776	1.10002
		-1.61323	0.21938	0.61055	0.9823	1.10003
		-1.59319	0.21536	0.60636	0.9869	1.10003
		-1.57315	0.21134	0.60207	0.99138	1.10004
		-1.55311	0.20731	0.59768	0.99574	1.10004
		-1.53307	0.20327	0.5932	0.99996	1.10005
		-1.51303	0.19924	0.58861	1.00403	1.10006
		-1.49299	0.1952	0.58393	1.00794	1.10007
		-1.47295	0.19116	0.57916	1.01168	1.10009
		-1.45291	0.18712	0.57429	1.01524	1.1001
		-1.43287	0.18308	0.56933	1.0186	1.10012
		-1.41283	0.17905	0.56429	1.02175	1.10015
		-1.39279	0.17502	0.55917	1.02469	1.10017
		-1.37275	0.17101	0.55396	1.02739	1.10021
		-1.35271	0.167	0.54868	1.02985	1.10024
		-1.33267	0.163	0.54332	1.03206	1.10029
		-1.31263	0.15901	0.53788	1.03399	1.10034
		-1.29259	0.15504	0.53238	1.03564	1.10041
		-1.27255	0.15108	0.52681	1.03699	1.10048
		-1.25251	0.14714	0.52118	1.03804	1.10057
		-1.23246	0.14321	0.5155	1.03877	1.10067
		-1.21242	0.13931	0.50975	1.03916	1.1008
		-1.19238	0.13543	0.50396	1.03921	1.10094
		-1.17234	0.13157	0.49812	1.0389	1.10111
		-1.1523	0.12774	0.49224	1.03822	1.10131
		-1.13226	0.12394	0.48632	1.03716	1.10155
		-1.11222	0.12016	0.48036	1.03571	1.10183
		-1.09218	0.11642	0.47438	1.03386	1.10215
		-1.07214	0.1127	0.46837	1.03161	1.10254
		-1.0521	0.10902	0.46234	1.02893	1.10298
		-1.03206	0.10538	0.4563	1.02583	1.10351
		-1.01202	0.10177	0.45025	1.0223	1.10412
		-0.99198	0.0982	0.44419	1.01833	1.10484
		-0.97194	0.09467	0.43813	1.01392	1.10568
		-0.9519	0.09119	0.43207	1.00907	1.10665
		-0.93186	0.08774	0.42603	1.00376	1.10779
		-0.91182	0.08435	0.42	0.99801	1.10911
		-0.89178	0.08099	0.414	0.99181	1.11065
		-0.87174	0.07769	0.40801	0.98516	1.11244
		-0.8517	0.07444	0.40206	0.97807	1.1145
		-0.83166	0.07124	0.39615	0.97055	1.1169
		-0.81162	0.06809	0.39028	0.9626	1.11966
		-0.79158	0.06499	0.38446	0.95423	1.12285
		-0.77154	0.06195	0.3787	0.94545	1.12652
		-0.7515	0.05897	0.37299	0.93628	1.13074
		-0.73146	0.05605	0.36735	0.92673	1.13557
		-0.71142	0.05319	0.36178	0.91682	1.1411
		-0.69138	0.05039	0.35629	0.90657	1.14742
		-0.67134	0.04765	0.35088	0.896	1.1546
		-0.6513	0.04498	0.34555	0.88514	1.16276
		-0.63126	0.04237	0.34032	0.87401	1.172
		-0.61122	0.03983	0.33519	0.86263	1.18241
		-0.59118	0.03736	0.33016	0.85105	1.19411
		-0.57114	0.03496	0.32525	0.83928	1.2072
		-0.5511	0.03263	0.32044	0.82738	1.22177
		-0.53106	0.03037	0.31576	0.81536	1.23792
		-0.51102	0.02819	0.3112	0.80327	1.25571
		-0.49098	0.02608	0.30677	0.79116	1.27516
		-0.47094	0.02405	0.30248	0.77905	1.29628
		-0.4509	0.02209	0.29833	0.767	1.31898
		-0.43086	0.02021	0.29432	0.75504	1.34314
		-0.41082	0.01841	0.29046	0.74321	1.36852
		-0.39078	0.01668	0.28676	0.73157	1.39475
		-0.37074	0.01504	0.28321	0.72016	1.42135
		-0.3507	0.01348	0.27982	0.70902	1.44764
		-0.33066	0.012	0.2766	0.6982	1.47279
		-0.31062	0.01061	0.27355	0.68774	1.49574
		-0.29058	0.00929	0.27067	0.67769	1.51524
		-0.27054	0.00807	0.26797	0.66809	1.52985
		-0.2505	0.00692	0.26544	0.65897	1.53804
		-0.23046	0.00587	0.2631	0.65039	1.53822
		-0.21042	0.0049	0.26095	0.64237	1.52893
		-0.19038	0.00401	0.25898	0.63496	1.50907
		-0.17034	0.00321	0.2572	0.62819	1.47807
		-0.1503	0.0025	0.25562	0.62209	1.43628
		-0.13026	0.00188	0.25422	0.61668	1.38514
		-0.11022	0.00135	0.25303	0.612	1.32738
		-0.09018	0.000902795	0.25203	0.60807	1.267
		-0.07014	0.00054633	0.25123	0.6049	1.20902
		-0.0501	0.000278814	0.25063	0.6025	1.15897
		-0.03006	0.000100391	0.25023	0.6009	1.12209
		-0.01002	1.11556e-05	0.25003	0.6001	1.1025
		0.01002	1.11556e-05	0.25003	0.6001	1.1025
		0.03006	0.000100391	0.25023	0.6009	1.12209
		0.0501	0.000278814	0.25063	0.6025	1.15897
		0.07014	0.00054633	0.25123	0.6049	1.20902
		0.09018	0.000902795	0.25203	0.60807	1.267
		0.11022	0.00135	0.25303	0.612	1.32738
		0.13026	0.00188	0.25422	0.61668	1.38514
		0.1503	0.0025	0.25562	0.62209	1.43628
		0.17034	0.00321	0.2572	0.62819	1.47807
		0.19038	0.00401	0.25898	0.63496	1.50907
		0.21042	0.0049	0.26095	0.64237	1.52893
		0.23046	0.00587	0.2631	0.65039	1.53822
		0.2505	0.00692	0.26544	0.65897	1.53804
		0.27054	0.00807	0.26797	0.66809	1.52985
		0.29058	0.00929	0.27067	0.67769	1.51524
		0.31062	0.01061	0.27355	0.68774	1.49574
		0.33066	0.012	0.2766	0.6982	1.47279
		0.3507	0.01348	0.27982	0.70902	1.44764
		0.37074	0.01504	0.28321	0.72016	1.42135
		0.39078	0.01668	0.28676	0.73157	1.39475
		0.41082	0.01841	0.29046	0.74321	1.36852
		0.43086	0.02021	0.29432	0.75504	1.34314
		0.4509	0.02209	0.29833	0.767	1.31898
		0.47094	0.02405	0.30248	0.77905	1.29628
		0.49098	0.02608	0.30677	0.79116	1.27516
		0.51102	0.02819	0.3112	0.80327	1.25571
		0.53106	0.03037	0.31576	0.81536	1.23792
		0.5511	0.03263	0.32044	0.82738	1.22177
		0.57114	0.03496	0.32525	0.83928	1.2072
		0.59118	0.03736	0.33016	0.85105	1.19411
		0.61122	0.03983	0.33519	0.86263	1.18241
		0.63126	0.04237	0.34032	0.87401	1.172
		0.6513	0.04498	0.34555	0.88514	1.16276
		0.67134	0.04765	0.35088	0.896	1.1546
		0.69138	0.05039	0.35629	0.90657	1.14742
		0.71142	0.05319	0.36178	0.91682	1.1411
		0.73146	0.05605	0.36735	0.92673	1.13557
		0.7515	0.05897	0.37299	0.93628	1.13074
		0.77154	0.06195	0.3787	0.94545	1.12652
		0.79158	0.06499	0.38446	0.95423	1.12285
		0.81162	0.06809	0.39028	0.9626	1.11966
		0.83166	0.07124	0.39615	0.97055	1.1169
		0.8517	0.07444	0.40206	0.97807	1.1145
		0.87174	0.07769	0.40801	0.98516	1.11244
		0.89178	0.08099	0.414	0.99181	1.11065
		0.91182	0.08435	0.42	0.99801	1.10911
		0.93186	0.08774	0.42603	1.00376	1.10779
		0.9519	0.09119	0.43207	1.00907	1.10665
		0.97194	0.09467	0.43813	1.01392	1.10568
		0.99198	0.0982	0.44419	1.01833	1.10484
		1.01202	0.10177	0.45025	1.0223	1.10412
		1.03206	0.10538	0.4563	1.02583	1.10351
		1.0521	0.10902	0.46234	1.02893	1.10298
		1.07214	0.1127	0.46837	1.03161	1.10254
		1.09218	0.11642	0.47438	1.03386	1.10215
		1.11222	0.12016	0.48036	1.03571	1.10183
		1.13226	0.12394	0.48632	1.03716	1.10155
		1.1523	0.12774	0.49224	1.03822	1.10131
		1.17234	0.13157	0.49812	1.0389	1.10111
		1.19238	0.13543	0.50396	1.03921	1.10094
		1.21242	0.13931	0.50975	1.03916	1.1008
		1.23246	0.14321	0.5155	1.03877	1.10067
		1.25251	0.14714	0.52118	1.03804	1.10057
		1.27255	0.15108	0.52681	1.03699	1.10048
		1.29259	0.15504	0.53238	1.03564	1.10041
		1.31263	0.15901	0.53788	1.03399	1.10034
		1.33267	0.163	0.54332	1.03206	1.10029
		1.35271	0.167	0.54868	1.02985	1.10024
		1.37275	0.17101	0.55396	1.02739	1.10021
		1.39279	0.17502	0.55917	1.02469	1.10017
		1.41283	0.17905	0.56429	1.02175	1.10015
		1.43287	0.18308	0.56933	1.0186	1.10012
		1.45291	0.18712	0.57429	1.01524	1.1001
		1.47295	0.19116	0.57916	1.01168	1.10009
		1.49299	0.1952	0.58393	1.00794	1.10007
		1.51303	0.19924	0.58861	1.00403	1.10006
		1.53307	0.20327	0.5932	0.99996	1.10005
		1.55311	0.20731	0.59768	0.99574	1.10004
		1.57315	0.21134	0.60207	0.99138	1.10004
		1.59319	0.21536	0.60636	0.9869	1.10003
		1.61323	0.21938	0.61055	0.9823	1.10003
		1.63327	0.22338	0.61463	0.9776	1.10002
		1.65331	0.22738	0.6186	0.97279	1.10002
		1.67335	0.23136	0.62247	0.9679	1.10002
		1.69339	0.23533	0.62623	0.96293	1.10001
		1.71343	0.23928	0.62989	0.9579	1.10001
		1.73347	0.24322	0.63343	0.9528	1.10001
		1.75351	0.24714	0.63686	0.94764	1.10001
		1.77355	0.25105	0.64019	0.94245	1.10001
		1.79359	0.25493	0.6434	0.93721	1.10001
		1.81363	0.25879	0.6465	0.93195	1.1
		1.83367	0.26263	0.64949	0.92665	1.1
		1.85371	0.26645	0.65236	0.92135	1.1
		1.87375	0.27024	0.65513	0.91603	1.1
		1.89379	0.27401	0.65778	0.9107	1.1
		1.91383	0.27775	0.66032	0.90538	1.1
		1.93387	0.28146	0.66275	0.90006	1.1
		1.95391	0.28514	0.66507	0.89475	1.1
		1.97395	0.28879	0.66727	0.88946	1.1
		1.99399	0.29241	0.66937	0.88418	1.1
		2.01403	0.296	0.67135	0.87893	1.1
		2.03407	0.29956	0.67323	0.87371	1.1
		2.05411	0.30309	0.67499	0.86852	1.1
		2.07415	0.30657	0.67665	0.86336	1.1
		2.09419	0.31003	0.6782	0.85824	1.1
		2.11423	0.31344	0.67964	0.85316	1.1
		2.13427	0.31682	0.68098	0.84813	1.1
		2.15431	0.32017	0.68221	0.84314	1.1
		2.17435	0.32347	0.68334	0.8382	1.1
		2.19439	0.32673	0.68436	0.83332	1.1
		2.21443	0.32996	0.68529	0.82848	1.1
		2.23447	0.33314	0.68611	0.82371	1.1
		2.25451	0.33628	0.68684	0.81898	1.1
		2.27455	0.33938	0.68746	0.81432	1.1
		2.29459	0.34244	0.68799	0.80972	1.1
		2.31463	0.34545	0.68842	0.80517	1.1
		2.33467	0.34842	0.68876	0.80069	1.1
		2.35471	0.35135	0.68901	0.79628	1.1
		2.37475	0.35423	0.68916	0.79192	1.1
		2.39479	0.35707	0.68923	0.78763	1.1
		2.41483	0.35986	0.6892	0.78341	1.1
		2.43487	0.3626	0.68909	0.77925	1.1
		2.45491	0.3653	0.6889	0.77516	1.1
		2.47495	0.36795	0.68861	0.77114	1.1
		2.49499	0.37055	0.68825	0.76718	1.1
		2.51503	0.37311	0.68781	0.76329	1.1
		2.53507	0.37561	0.68728	0.75947	1.1
		2.55511	0.37807	0.68668	0.75571	1.1
		2.57515	0.38048	0.68601	0.75202	1.1
		2.59519	0.38285	0.68525	0.7484	1.1
		2.61523	0.38516	0.68443	0.74484	1.1
		2.63527	0.38743	0.68353	0.74135	1.1
		2.65531	0.38964	0.68257	0.73792	1.1
		2.67535	0.39181	0.68153	0.73456	1.1
		2.69539	0.39392	0.68043	0.73127	1.1
		2.71543	0.39599	0.67926	0.72804	1.1
		2.73547	0.39801	0.67803	0.72488	1.1
		2.75551	0.39998	0.67674	0.72177	1.1
		2.77555	0.40189	0.67539	0.71874	1.1
		2.79559	0.40376	0.67398	0.71576	1.1
		2.81563	0.40558	0.67251	0.71284	1.1
		2.83567	0.40735	0.67099	0.70999	1.1
		2.85571	0.40907	0.66941	0.7072	1.1
		2.87575	0.41073	0.66778	0.70446	1.1
		2.89579	0.41235	0.6661	0.70179	1.1
		2.91583	0.41392	0.66437	0.69917	1.1
		2.93587	0.41544	0.66259	0.69661	1.1
		2.95591	0.41691	0.66076	0.69411	1.1
		2.97595	0.41833	0.65889	0.69166	1.1
		2.99599	0.41971	0.65698	0.68927	1.1
		3.01603	0.42103	0.65502	0.68693	1.1
		3.03607	0.4223	0.65303	0.68464	1.1
		3.05611	0.42353	0.65099	0.68241	1.1
		3.07615	0.42471	0.64892	0.68023	1.1
		3.09619	0.42583	0.64681	0.67809	1.1
		3.11623	0.42692	0.64466	0.67601	1.1
		3.13627	0.42795	0.64249	0.67398	1.1
		3.15631	0.42893	0.64027	0.672	1.1
		3.17635	0.42987	0.63803	0.67006	1.1
		3.19639	0.43076	0.63576	0.66817	1.1
		3.21643	0.43161	0.63346	0.66632	1.1
		3.23647	0.43241	0.63113	0.66452	1.1
		3.25651	0.43316	0.62878	0.66276	1.1
		3.27655	0.43386	0.6264	0.66105	1.1
		3.29659	0.43453	0.624	0.65938	1.1
		3.31663	0.43514	0.62158	0.65775	1.1
		3.33667	0.43571	0.61913	0.65616	1.1
		3.35671	0.43624	0.61667	0.6546	1.1
		3.37675	0.43672	0.61418	0.65309	1.1
		3.39679	0.43716	0.61168	0.65162	1.1
		3.41683	0.43756	0.60916	0.65018	1.1
		3.43687	0.43791	0.60663	0.64878	1.1
		3.45691	0.43822	0.60408	0.64742	1.1
		3.47695	0.43849	0.60151	0.64609	1.1
		3.49699	0.43871	0.59894	0.64479	1.1
		3.51703	0.4389	0.59635	0.64353	1.1
		3.53707	0.43904	0.59375	0.6423	1.1
		3.55711	0.43914	0.59114	0.6411	1.1
		3.57715	0.43921	0.58852	0.63994	1.1
		3.59719	0.43923	0.5859	0.6388	1.1
		3.61723	0.43921	0.58326	0.6377	1.1
		3.63727	0.43916	0.58062	0.63662	1.1
		3.65731	0.43906	0.57798	0.63557	1.1
		3.67735	0.43893	0.57533	0.63455	1.1
		3.69739	0.43877	0.57268	0.63356	1.1
		3.71743	0.43856	0.57002	0.63259	1.1
		3.73747	0.43832	0.56736	0.63165	1.1
		3.75752	0.43804	0.5647	0.63074	1.1
		3.77756	0.43773	0.56203	0.62985	1.1
		3.7976	0.43738	0.55937	0.62898	1.1
		3.81764	0.43699	0.55671	0.62814	1.1
		3.83768	0.43658	0.55405	0.62732	1.1
		3.85772	0.43612	0.55139	0.62652	1.1
		3.87776	0.43564	0.54873	0.62574	1.1
		3.8978	0.43512	0.54608	0.62499	1.1
		3.91784	0.43457	0.54342	0.62426	1.1
		3.93788	0.43399	0.54078	0.62354	1.1
		3.95792	0.43338	0.53814	0.62285	1.1
		3.97796	0.43273	0.5355	0.62218	1.1
		3.998	0.43206	0.53287	0.62152	1.1
		4.01804	0.43135	0.53024	0.62088	1.1
		4.03808	0.43062	0.52762	0.62026	1.1
		4.05812	0.42985	0.52501	0.61966	1.1
		4.07816	0.42906	0.52241	0.61908	1.1
		4.0982	0.42824	0.51981	0.61851	1.1
		4.11824	0.42739	0.51722	0.61796	1.1
		4.13828	0.42652	0.51464	0.61742	1.1
		4.15832	0.42562	0.51208	0.6169	1.1
		4.17836	0.42469	0.50952	0.61639	1.1
		4.1984	0.42374	0.50697	0.6159	1.1
		4.21844	0.42276	0.50443	0.61542	1.1
		4.23848	0.42175	0.5019	0.61496	1.1
		4.25852	0.42073	0.49938	0.6145	1.1
		4.27856	0.41967	0.49688	0.61407	1.1
		4.2986	0.4186	0.49438	0.61364	1.1
		4.31864	0.4175	0.4919	0.61323	1.1
		4.33868	0.41638	0.48943	0.61283	1.1
		4.35872	0.41524	0.48698	0.61244	1.1
		4.37876	0.41407	0.48453	0.61206	1.1
		4.3988	0.41289	0.4821	0.61169	1.1
		4.41884	0.41168	0.47969	0.61133	1.1
		4.43888	0.41045	0.47728	0.61099	1.1
		4.45892	0.40921	0.47489	0.61065	1.1
		4.47896	0.40794	0.47252	0.61033	1.1
		4.499	0.40665	0.47016	0.61001	1.1
		4.51904	0.40535	0.46781	0.6097	1.1
		4.53908	0.40403	0.46548	0.6094	1.1
		4.55912	0.40269	0.46316	0.60911	1.1
		4.57916	0.40133	0.46086	0.60883	1.1
		4.5992	0.39996	0.45858	0.60856	1.1
		4.61924	0.39857	0.4563	0.6083	1.1
		4.63928	0.39716	0.45405	0.60804	1.1
		4.65932	0.39574	0.45181	0.60779	1.1
		4.67936	0.3943	0.44958	0.60755	1.1
		4.6994	0.39285	0.44738	0.60732	1.1
		4.71944	0.39138	0.44518	0.60709	1.1
		4.73948	0.3899	0.44301	0.60687	1.1
		4.75952	0.38841	0.44085	0.60665	1.1
		4.77956	0.3869	0.4387	0.60645	1.1
		4.7996	0.38538	0.43657	0.60624	1.1
		4.81964	0.38385	0.43446	0.60605	1.1
		4.83968	0.3823	0.43237	0.60586	1.1
		4.85972	0.38074	0.43029	0.60568	1.1
		4.87976	0.37917	0.42823	0.6055	1.1
		4.8998	0.3776	0.42618	0.60533	1.1
		4.91984	0.376	0.42415	0.60516	1.1
		4.93988	0.3744	0.42214	0.605	1.1
		4.95992	0.37279	0.42014	0.60484	1.1
		4.97996	0.37117	0.41816	0.60469	1.1
		5	0.36954	0.4162	0.60454	1.1

## Sheet: Figure3b
Figure 3b
	data fitting	B	C/T_0.5K data		B	Fitting
		4.00181	16.4852		4.005	17.0961
		4.0042	16.4895		4.01	17.1038
		4.0071	16.4888		4.015	17.1115
		4.01009	16.4873		4.02	17.1193
		4.01273	16.4903		4.025	17.127
		4.01487	16.4983		4.03	17.1348
		4.0175	16.5056		4.035	17.1426
		4.02001	16.5079		4.04	17.1504
		4.02156	16.5066		4.045	17.1583
		4.02415	16.5037		4.05	17.1661
		4.02626	16.5026		4.055	17.174
		4.02925	16.5087		4.06	17.1819
		4.03169	16.5113		4.065	17.1898
		4.03392	16.5113		4.07	17.1977
		4.03538	16.513		4.075	17.2056
		4.03864	16.5179		4.08	17.2136
		4.04055	16.5278		4.085	17.2216
		4.04268	16.5327		4.09	17.2295
		4.04561	16.5278		4.095	17.2376
		4.04748	16.5252		4.1	17.2456
		4.05009	16.5268		4.105	17.2536
		4.05261	16.5335		4.11	17.2617
		4.0549	16.5432		4.115	17.2698
		4.05734	16.5514		4.12	17.2779
		4.05937	16.5571		4.125	17.286
		4.0619	16.5606		4.13	17.2941
		4.06435	16.5616		4.135	17.3023
		4.06679	16.5657		4.14	17.3104
		4.0691	16.5693		4.145	17.3186
		4.07185	16.5733		4.15	17.3268
		4.07434	16.5709		4.155	17.335
		4.07781	16.565		4.16	17.3433
		4.07989	16.5618		4.165	17.3515
		4.0825	16.5659		4.17	17.3598
		4.08534	16.58		4.175	17.3681
		4.08761	16.5879		4.18	17.3764
		4.08978	16.5964		4.185	17.3848
		4.0923	16.6		4.19	17.3931
		4.09476	16.6011		4.195	17.4015
		4.09697	16.5975		4.2	17.4099
		4.09921	16.5954		4.205	17.4183
		4.1014	16.6022		4.21	17.4267
		4.10413	16.615		4.215	17.4352
		4.10608	16.6264		4.22	17.4436
		4.10883	16.6458		4.225	17.4521
		4.11112	16.6567		4.23	17.4606
		4.11356	16.6583		4.235	17.4692
		4.11558	16.6569		4.24	17.4777
		4.11832	16.6591		4.245	17.4863
		4.12081	16.6659		4.25	17.4948
		4.12323	16.6746		4.255	17.5035
		4.1252	16.6844		4.26	17.5121
		4.1274	16.6955		4.265	17.5207
		4.12989	16.7003		4.27	17.5294
		4.13238	16.702		4.275	17.5381
		4.13487	16.7012		4.28	17.5468
		4.13722	16.7004		4.285	17.5555
		4.1396	16.7012		4.29	17.5643
		4.1421	16.7056		4.295	17.573
		4.1446	16.7101		4.3	17.5818
		4.1473	16.7172		4.305	17.5906
		4.15041	16.7272		4.31	17.5995
		4.15293	16.7438		4.315	17.6083
		4.15514	16.7596		4.32	17.6172
		4.15826	16.7766		4.325	17.6261
		4.16058	16.7874		4.33	17.635
		4.16287	16.7899		4.335	17.6439
		4.16526	16.7849		4.34	17.6529
		4.16734	16.7787		4.345	17.6619
		4.16983	16.7712		4.35	17.6709
		4.17206	16.7657		4.355	17.6799
		4.1741	16.7635		4.36	17.6889
		4.17631	16.7682		4.365	17.698
		4.17926	16.7865		4.37	17.7071
		4.1816	16.8114		4.375	17.7162
		4.18393	16.8203		4.38	17.7253
		4.18622	16.8249		4.385	17.7345
		4.18862	16.8256		4.39	17.7436
		4.19094	16.8232		4.395	17.7528
		4.19306	16.8185		4.4	17.7621
		4.19506	16.8156		4.405	17.7713
		4.1975	16.814		4.41	17.7806
		4.19993	16.8165		4.415	17.7899
		4.20227	16.8217		4.42	17.7992
		4.20447	16.8272		4.425	17.8085
		4.20702	16.8272		4.43	17.8179
		4.20964	16.8207		4.435	17.8272
		4.21197	16.8121		4.44	17.8366
		4.21432	16.8054		4.445	17.8461
		4.21624	16.8066		4.45	17.8555
		4.21888	16.8204		4.455	17.865
		4.22129	16.8399		4.46	17.8745
		4.22365	16.866		4.465	17.884
		4.22594	16.8895		4.47	17.8936
		4.22857	16.9111		4.475	17.9031
		4.23063	16.9178		4.48	17.9127
		4.23298	16.9211		4.485	17.9223
		4.23481	16.9233		4.49	17.932
		4.23727	16.9226		4.495	17.9416
		4.23997	16.9219		4.5	17.9513
		4.24196	16.9229		4.505	17.961
		4.24439	16.9272		4.51	17.9708
		4.24688	16.9323		4.515	17.9805
		4.24931	16.935		4.52	17.9903
		4.25166	16.9383		4.525	18.0001
		4.25397	16.9423		4.53	18.01
		4.25633	16.952		4.535	18.0198
		4.2587	16.964		4.54	18.0297
		4.26138	16.9741		4.545	18.0396
		4.26386	16.9865		4.55	18.0496
		4.26584	17.0021		4.555	18.0595
		4.2685	17.0223		4.56	18.0695
		4.27054	17.0433		4.565	18.0795
		4.27304	17.0589		4.57	18.0896
		4.27554	17.0517		4.575	18.0997
		4.27805	17.0391		4.58	18.1097
		4.28117	17.0289		4.585	18.1199
		4.28407	17.0368		4.59	18.13
		4.28672	17.0533		4.595	18.1402
		4.28905	17.0766		4.6	18.1504
		4.29103	17.0979		4.605	18.1606
		4.29375	17.1057		4.61	18.1709
		4.29604	17.1036		4.615	18.1811
		4.2984	17.0933		4.62	18.1915
		4.30074	17.0815		4.625	18.2018
		4.30305	17.0709		4.63	18.2122
		4.30556	17.0647		4.635	18.2225
		4.30783	17.0654		4.64	18.233
		4.31006	17.0616		4.645	18.2434
		4.31296	17.0752		4.65	18.2539
		4.31477	17.0906		4.655	18.2644
		4.31711	17.1067		4.66	18.2749
		4.31946	17.1182		4.665	18.2855
		4.32174	17.1237		4.67	18.2961
		4.32407	17.127		4.675	18.3067
		4.32648	17.1394		4.68	18.3173
		4.32876	17.1531		4.685	18.328
		4.33108	17.1729		4.69	18.3387
		4.33364	17.1963		4.695	18.3494
		4.3361	17.2216		4.7	18.3602
		4.33857	17.2264		4.705	18.371
		4.34277	17.2075		4.71	18.3818
		4.34519	17.1948		4.715	18.3927
		4.34767	17.1957		4.72	18.4035
		4.3506	17.2042		4.725	18.4145
		4.35321	17.2144		4.73	18.4254
		4.35531	17.228		4.735	18.4364
		4.35863	17.2449		4.74	18.4474
		4.3611	17.2576		4.745	18.4584
		4.36335	17.2693		4.75	18.4695
		4.36616	17.2721		4.755	18.4806
		4.36824	17.2684		4.76	18.4917
		4.37081	17.2593		4.765	18.5028
		4.37315	17.2508		4.77	18.514
		4.3755	17.2485		4.775	18.5252
		4.37818	17.2535		4.78	18.5365
		4.38042	17.2634		4.785	18.5478
		4.38272	17.2717		4.79	18.5591
		4.38544	17.2798		4.795	18.5704
		4.38749	17.2818		4.8	18.5818
		4.3897	17.2789		4.805	18.5932
		4.39196	17.2768		4.81	18.6047
		4.39469	17.2796		4.815	18.6161
		4.39668	17.2898		4.82	18.6276
		4.39892	17.3044		4.825	18.6392
		4.40124	17.3189		4.83	18.6508
		4.40357	17.3298		4.835	18.6624
		4.40587	17.3406		4.84	18.674
		4.40825	17.352		4.845	18.6857
		4.41055	17.361		4.85	18.6974
		4.41291	17.368		4.855	18.7092
		4.41556	17.3776		4.86	18.7209
		4.41761	17.3922		4.865	18.7327
		4.41991	17.4084		4.87	18.7446
		4.42209	17.42		4.875	18.7565
		4.42458	17.4324		4.88	18.7684
		4.42696	17.441		4.885	18.7803
		4.42928	17.4487		4.89	18.7923
		4.43162	17.4605		4.895	18.8043
		4.43399	17.4685		4.9	18.8164
		4.43645	17.4732		4.905	18.8285
		4.43869	17.4709		4.91	18.8406
		4.44096	17.4634		4.915	18.8528
		4.4434	17.4566		4.92	18.865
		4.44612	17.4484		4.925	18.8773
		4.4494	17.453		4.93	18.8895
		4.452	17.462		4.935	18.9018
		4.45421	17.4696		4.94	18.9142
		4.45727	17.4815		4.945	18.9266
		4.45966	17.4917		4.95	18.939
		4.4626	17.4935		4.955	18.9515
		4.4646	17.4942		4.96	18.964
		4.46708	17.5032		4.965	18.9765
		4.46912	17.5089		4.97	18.9891
		4.47159	17.5144		4.975	19.0017
		4.47408	17.5149		4.98	19.0144
		4.47651	17.5134		4.985	19.0271
		4.47939	17.5099		4.99	19.0398
		4.4821	17.5182		4.995	19.0526
		4.48385	17.5307		5	19.0654
		4.48608	17.5511		5.005	19.0783
		4.48872	17.5749		5.01	19.0911
		4.49168	17.5909		5.015	19.1041
		4.49414	17.5987		5.02	19.1171
		4.49689	17.6064		5.025	19.1301
		4.49936	17.6138		5.03	19.1431
		4.50208	17.6319		5.035	19.1562
		4.50434	17.6424		5.04	19.1694
		4.50682	17.6535		5.045	19.1825
		4.50909	17.6667		5.05	19.1958
		4.51187	17.6739		5.055	19.209
		4.51486	17.6745		5.06	19.2223
		4.5171	17.6776		5.065	19.2357
		4.51936	17.6814		5.07	19.2491
		4.52202	17.6857		5.075	19.2625
		4.52445	17.6839		5.08	19.276
		4.52671	17.6762		5.085	19.2895
		4.52968	17.6538		5.09	19.3031
		4.53215	17.6312		5.095	19.3167
		4.53445	17.6132		5.1	19.3304
		4.53732	17.6074		5.105	19.3441
		4.54017	17.6081		5.11	19.3578
		4.54272	17.6123		5.115	19.3716
		4.54487	17.6165		5.12	19.3854
		4.54672	17.6248		5.125	19.3993
		4.54971	17.6375		5.13	19.4133
		4.55145	17.6515		5.135	19.4272
		4.55373	17.6723		5.14	19.4413
		4.55596	17.6936		5.145	19.4553
		4.55801	17.7096		5.15	19.4694
		4.56023	17.717		5.155	19.4836
		4.56245	17.7215		5.16	19.4978
		4.5654	17.7272		5.165	19.5121
		4.56785	17.7372		5.17	19.5264
		4.56988	17.752		5.175	19.5407
		4.57216	17.7684		5.18	19.5551
		4.57492	17.7852		5.185	19.5696
		4.57713	17.7922		5.19	19.5841
		4.5794	17.7893		5.195	19.5986
		4.58138	17.7749		5.2	19.6132
		4.58385	17.7597		5.205	19.6279
		4.58663	17.7458		5.21	19.6426
		4.58919	17.7475		5.215	19.6573
		4.59134	17.762		5.22	19.6721
		4.59308	17.7762		5.225	19.687
		4.59533	17.7877		5.23	19.7019
		4.59798	17.7941		5.235	19.7169
		4.60131	17.7903		5.24	19.7319
		4.60385	17.7959		5.245	19.7469
		4.60637	17.8108		5.25	19.762
		4.60887	17.824		5.255	19.7772
		4.6113	17.8365		5.26	19.7924
		4.61355	17.848		5.265	19.8077
		4.61603	17.8523		5.27	19.823
		4.61845	17.8514		5.275	19.8384
		4.62096	17.8552		5.28	19.8539
		4.62368	17.8657		5.285	19.8694
		4.62588	17.8801		5.29	19.8849
		4.62868	17.8958		5.295	19.9005
		4.63088	17.9005		5.3	19.9162
		4.63308	17.8988		5.305	19.9319
		4.63563	17.9001		5.31	19.9477
		4.63782	17.9084		5.315	19.9635
		4.63962	17.9143		5.32	19.9794
		4.64212	17.9134		5.325	19.9954
		4.64521	17.9045		5.33	20.0114
		4.64736	17.8956		5.335	20.0275
		4.64957	17.8907		5.34	20.0436
		4.65164	17.8902		5.345	20.0598
		4.65409	17.8937		5.35	20.076
		4.65655	17.895		5.355	20.0923
		4.65875	17.9034		5.36	20.1087
		4.66102	17.9156		5.365	20.1251
		4.66326	17.9284		5.37	20.1416
		4.66639	17.9361		5.375	20.1582
		4.66862	17.9436		5.38	20.1748
		4.67123	17.9515		5.385	20.1915
		4.67271	17.9544		5.39	20.2082
		4.67519	17.955		5.395	20.225
		4.67774	17.955		5.4	20.2419
		4.67971	17.9627		5.405	20.2588
		4.68194	17.9847		5.41	20.2758
		4.68469	18.0181		5.415	20.2929
		4.6869	18.0442		5.42	20.31
		4.68917	18.0594		5.425	20.3272
		4.6916	18.0619		5.43	20.3445
		4.69389	18.0611		5.435	20.3618
		4.69679	18.0606		5.44	20.3792
		4.69996	18.068		5.445	20.3967
		4.7022	18.0726		5.45	20.4142
		4.70496	18.0762		5.455	20.4319
		4.70787	18.0789		5.46	20.4495
		4.71078	18.0839		5.465	20.4673
		4.71264	18.0891		5.47	20.4851
		4.71557	18.0981		5.475	20.503
		4.71776	18.1091		5.48	20.521
		4.71959	18.1196		5.485	20.539
		4.7226	18.125		5.49	20.5571
		4.72548	18.1185		5.495	20.5753
		4.72774	18.1099		5.5	20.5935
		4.73044	18.1034		5.505	20.6119
		4.73273	18.1067		5.51	20.6303
		4.73496	18.1208		5.515	20.6487
		4.73745	18.1353		5.52	20.6673
		4.73993	18.1456		5.525	20.6859
		4.74216	18.1482		5.53	20.7046
		4.74465	18.1491		5.535	20.7234
		4.74683	18.1514		5.54	20.7423
		4.74931	18.1557		5.545	20.7612
		4.75167	18.1609		5.55	20.7803
		4.75405	18.1668		5.555	20.7994
		4.75632	18.1693		5.56	20.8185
		4.75872	18.173		5.565	20.8378
		4.76106	18.1813		5.57	20.8572
		4.76368	18.1907		5.575	20.8766
		4.76615	18.203		5.58	20.8961
		4.76942	18.218		5.585	20.9157
		4.77196	18.2266		5.59	20.9354
		4.77419	18.2283		5.595	20.9551
		4.77672	18.2264		5.6	20.975
		4.77887	18.2231		5.605	20.9949
		4.78097	18.2202		5.61	21.0149
		4.78385	18.2183		5.615	21.035
		4.78577	18.2231		5.62	21.0552
		4.78835	18.2284		5.625	21.0755
		4.79107	18.2361		5.63	21.0959
		4.79354	18.252		5.635	21.1164
		4.79604	18.2739		5.64	21.1369
		4.79827	18.3002		5.645	21.1576
		4.80073	18.3286		5.65	21.1783
		4.80303	18.3503		5.655	21.1992
		4.80547	18.357		5.66	21.2201
		4.80777	18.3588		5.665	21.2411
		4.81011	18.364		5.67	21.2622
		4.81249	18.3717		5.675	21.2834
		4.81493	18.3783		5.68	21.3048
		4.81773	18.3753		5.685	21.3262
		4.82112	18.3651		5.69	21.3477
		4.82359	18.3645		5.695	21.3693
		4.8255	18.3685		5.7	21.391
		4.82831	18.3738		5.705	21.4128
		4.83034	18.3817		5.71	21.4347
		4.83283	18.3876		5.715	21.4567
		4.8342	18.3937		5.72	21.4788
		4.83718	18.4		5.725	21.5011
		4.84001	18.4065		5.73	21.5234
		4.84246	18.4139		5.735	21.5458
		4.84515	18.419		5.74	21.5684
		4.84696	18.4237		5.745	21.591
		4.84921	18.4215		5.75	21.6138
		4.8515	18.415		5.755	21.6366
		4.85402	18.4134		5.76	21.6596
		4.85649	18.4124		5.765	21.6827
		4.85914	18.4116		5.77	21.7059
		4.86122	18.4112		5.775	21.7292
		4.86369	18.4162		5.78	21.7526
		4.86544	18.423		5.785	21.7762
		4.86759	18.4342		5.79	21.7999
		4.86973	18.4476		5.795	21.8236
		4.8726	18.4637		5.8	21.8475
		4.87491	18.4762		5.805	21.8716
		4.87707	18.4818		5.81	21.8957
		4.87929	18.488		5.815	21.92
		4.88203	18.4928		5.82	21.9444
		4.88486	18.5052		5.825	21.9689
		4.88731	18.5238		5.83	21.9935
		4.8907	18.5349		5.835	22.0183
		4.89383	18.5383		5.84	22.0432
		4.89631	18.5471		5.845	22.0682
		4.89885	18.5602		5.85	22.0933
		4.90132	18.5716		5.855	22.1186
		4.90358	18.5787		5.86	22.144
		4.90603	18.5879		5.865	22.1696
		4.90828	18.5983		5.87	22.1952
		4.91054	18.6094		5.875	22.2211
		4.91295	18.621		5.88	22.247
		4.91527	18.6324		5.885	22.2731
		4.9177	18.6313		5.89	22.2994
		4.92068	18.6219		5.895	22.3257
		4.92333	18.6154		5.9	22.3522
		4.92591	18.615		5.905	22.3789
		4.92846	18.6213		5.91	22.4057
		4.93146	18.6346		5.915	22.4327
		4.93365	18.6538		5.92	22.4598
		4.93611	18.6809		5.925	22.487
		4.93857	18.7061		5.93	22.5145
		4.94091	18.7236		5.935	22.542
		4.94335	18.7235		5.94	22.5697
		4.9458	18.7068		5.945	22.5976
		4.94808	18.6915		5.95	22.6256
		4.95107	18.6792		5.955	22.6538
		4.95411	18.683		5.96	22.6822
		4.95661	18.6989		5.965	22.7107
		4.95908	18.7163		5.97	22.7394
		4.96137	18.7322		5.975	22.7682
		4.96356	18.7464		5.98	22.7972
		4.96626	18.7605		5.985	22.8264
		4.96848	18.7712		5.99	22.8558
		4.97117	18.7788		5.995	22.8853
		4.97371	18.7787		6	22.915
		4.976	18.7751		6.005	22.9449
		4.97819	18.777		6.01	22.9749
		4.98049	18.7844		6.015	23.0052
		4.98271	18.7923		6.02	23.0356
		4.98495	18.8		6.025	23.0662
		4.98746	18.8042		6.03	23.097
		4.98964	18.8106		6.035	23.128
		4.99192	18.8165		6.04	23.1592
		4.99425	18.8203		6.045	23.1905
		4.99648	18.8308		6.05	23.2221
		4.99837	18.8413		6.055	23.2538
		5.00122	18.8569		6.06	23.2858
		5.00346	18.8767		6.065	23.318
		5.00591	18.8911		6.07	23.3503
		5.00859	18.8987		6.075	23.3829
		5.01082	18.9033		6.08	23.4157
		5.01335	18.9064		6.085	23.4487
		5.01632	18.9085		6.09	23.4819
		5.01968	18.9185		6.095	23.5153
		5.02237	18.9445		6.1	23.549
		5.02458	18.98		6.105	23.5829
		5.02729	19.0012		6.11	23.6169
		5.02952	19.0153		6.115	23.6513
		5.0318	19.0187		6.12	23.6858
		5.03404	19.0204		6.125	23.7206
		5.03657	19.022		6.13	23.7556
		5.03895	19.0191		6.135	23.7909
		5.04122	19.0089		6.14	23.8264
		5.0435	19.0048		6.145	23.8621
		5.04598	18.9999		6.15	23.8981
		5.04832	19.0054		6.155	23.9344
		5.05096	19.0069		6.16	23.9709
		5.05369	19.0001		6.165	24.0077
		5.05725	18.9822		6.17	24.0447
		5.05974	18.9791		6.175	24.0819
		5.06174	18.9854		6.18	24.1195
		5.06426	18.9896		6.185	24.1573
		5.06699	18.9885		6.19	24.1954
		5.06901	18.9822		6.195	24.2338
		5.07152	18.9813		6.2	24.2725
		5.07399	18.9956		6.205	24.3114
		5.07576	19.0155		6.21	24.3507
		5.07848	19.0454		6.215	24.3902
		5.08073	19.0839		6.22	24.43
		5.08274	19.1221		6.225	24.4702
		5.08568	19.1462		6.23	24.5106
		5.08816	19.1597		6.235	24.5513
		5.09042	19.1642		6.24	24.5924
		5.09331	19.1749		6.245	24.6338
		5.09584	19.1843		6.25	24.6755
		5.09841	19.1859		6.255	24.7176
		5.1016	19.1799		6.26	24.7599
		5.1043	19.17		6.265	24.8027
		5.10664	19.1624		6.27	24.8457
		5.10877	19.1566		6.275	24.8891
		5.11122	19.1602		6.28	24.9329
		5.11368	19.1732		6.285	24.977
		5.11623	19.185		6.29	25.0215
		5.11832	19.1952		6.295	25.0664
		5.12071	19.1961		6.3	25.1116
		5.12305	19.189		6.305	25.1573
		5.1254	19.1801		6.31	25.2033
		5.12753	19.1773		6.315	25.2497
		5.12974	19.179		6.32	25.2965
		5.1324	19.1866		6.325	25.3437
		5.13545	19.2043		6.33	25.3914
		5.13845	19.2155		6.335	25.4394
		5.14153	19.2247		6.34	25.4879
		5.14414	19.2349		6.345	25.5369
		5.1465	19.25		6.35	25.5862
		5.14881	19.2656		6.355	25.6361
		5.15114	19.2752		6.36	25.6863
		5.15322	19.2795		6.365	25.7371
		5.15579	19.278		6.37	25.7883
		5.15811	19.2772		6.375	25.84
		5.16042	19.2784		6.38	25.8922
		5.16276	19.2823		6.385	25.9449
		5.16507	19.2975		6.39	25.9982
		5.16743	19.32		6.395	26.0519
		5.16945	19.3412		6.4	26.1062
		5.17208	19.3631		6.405	26.161
		5.17445	19.382		6.41	26.2164
		5.17669	19.4002		6.415	26.2723
		5.17919	19.4185		6.42	26.3288
		5.18168	19.4247		6.425	26.3858
		5.18389	19.4208		6.43	26.4435
		5.18618	19.4108		6.435	26.5018
		5.18849	19.3992		6.44	26.5607
		5.19078	19.402		6.445	26.6202
		5.19313	19.4169		6.45	26.6804
		5.19549	19.441		6.455	26.7412
		5.19829	19.4664		6.46	26.8027
		5.20056	19.4855		6.465	26.8648
		5.20266	19.4936		6.47	26.9276
		5.20492	19.4933		6.475	26.9912
		5.20716	19.4886		6.48	27.0555
		5.20953	19.484		6.485	27.1206
		5.21184	19.4816		6.49	27.1863
		5.21415	19.4794		6.495	27.2529
		5.21655	19.4798		6.5	27.3203
		5.21886	19.4837		6.505	27.3884
		5.22149	19.4922		6.51	27.4573
		5.22398	19.5044		6.515	27.5271
		5.22649	19.5223		6.52	27.5978
		5.22836	19.5383		6.525	27.6694
		5.23063	19.5523		6.53	27.7418
		5.23297	19.5662		6.535	27.815
		5.23536	19.5741		6.54	27.8893
		5.23764	19.5827		6.545	27.9646
		5.23999	19.5837		6.55	28.0408
		5.24233	19.5745		6.555	28.1181
		5.24466	19.5561		6.56	28.196
		5.24697	19.541		6.565	28.2753
		5.24935	19.5302		6.57	28.3556
		5.25177	19.5272		6.575	28.4371
		5.25421	19.5308		6.58	28.5196
		5.25674	19.5469		6.585	28.6028
		5.25899	19.5739		6.59	28.6876
		5.26123	19.5932		6.595	28.7736
		5.26369	19.6146		6.6	28.8607
		5.26646	19.6312		6.605	28.9484
		5.26905	19.6324		6.61	29.0379
		5.27114	19.6298		6.615	29.1288
		5.27421	19.6286		6.62	29.2209
		5.27636	19.6267		6.625	29.3143
		5.27894	19.6221		6.63	29.4079
		5.28105	19.6252		6.635	29.5039
		5.2836	19.6359		6.64	29.6013
		5.28611	19.6503		6.645	29.7
		5.28834	19.6619		6.65	29.8002
		5.29111	19.6713		6.655	29.8998
		5.29338	19.6793		6.66	30.0026
		5.29568	19.6829		6.665	30.1068
		5.29816	19.6845		6.67	30.2125
		5.30093	19.6841		6.675	30.3167
		5.30363	19.6866		6.68	30.4249
		5.30567	19.6896		6.685	30.5346
		5.30769	19.6937		6.69	30.6456
		5.31021	19.6989		6.695	30.7581
		5.31241	19.713		6.7	30.8673
		5.31473	19.7384		6.705	30.982
		5.31713	19.7606		6.71	31.0979
		5.31957	19.793		6.715	31.2151
		5.32181	19.8124		6.72	31.3336
		5.32452	19.8305		6.725	31.4458
		5.3273	19.8377		6.73	31.5656
		5.32954	19.8397		6.735	31.6863
		5.33152	19.8367		6.74	31.8078
		5.33396	19.8324		6.745	31.9197
		5.33691	19.8223		6.75	32.0414
		5.33909	19.8054		6.755	32.1634
		5.34136	19.7944		6.76	32.2857
		5.3446	19.7927		6.765	32.4079
		5.34703	19.8108		6.77	32.5139
		5.3495	19.8334		6.775	32.6338
		5.35197	19.8609		6.78	32.7529
		5.35458	19.8899		6.785	32.8709
		5.35704	19.9004		6.79	32.9875
		5.35977	19.905		6.795	33.0778
		5.36233	19.9052		6.8	33.188
		5.36449	19.9064		6.805	33.2954
		5.36649	19.9086		6.81	33.3997
		5.3687	19.9134		6.815	33.5008
		5.37096	19.92		6.82	33.5603
		5.37337	19.9408		6.825	33.6484
		5.37568	19.9605		6.83	33.7309
		5.37774	19.9755		6.835	33.8073
		5.38065	19.9787		6.84	33.8282
		5.38311	19.9751		6.845	33.8855
		5.38516	19.9744		6.85	33.9341
		5.38717	19.9795		6.855	33.9733
		5.3894	19.9891		6.86	34.0025
		5.39188	20		6.865	33.9516
		5.39457	20.0031		6.87	33.9517
		5.39684	19.9955		6.875	33.9387
		5.39883	19.9845		6.88	33.9119
		5.40155	19.9751		6.885	33.8713
		5.4043	19.9736		6.89	33.7207
		5.40701	19.9902		6.895	33.6406
		5.4091	20.0088		6.9	33.5434
		5.41171	20.0294		6.905	33.429
		5.4143	20.0445		6.91	33.1855
		5.41642	20.0592		6.915	33.028
		5.41815	20.0835		6.92	32.8523
		5.42118	20.1086		6.925	32.6587
		5.42378	20.1282		6.93	32.4483
		5.42624	20.1356		6.935	32.0899
		5.42876	20.1333		6.94	31.8422
		5.43123	20.1294		6.945	31.5811
		5.43379	20.1281		6.95	31.3088
		5.4361	20.1238		6.955	31.029
		5.43855	20.1169		6.96	30.607
		5.44155	20.1115		6.965	30.3174
		5.44469	20.1117		6.97	30.03
		5.44682	20.117		6.975	29.7494
		5.44965	20.1217		6.98	29.3649
		5.4525	20.1263		6.985	29.1158
		5.45463	20.1335		6.99	28.8882
		5.45716	20.1472		6.995	28.6868
		5.46005	20.1722		7	28.5162
		5.46301	20.2026		7.005	28.3107
		5.46479	20.2267		7.01	28.2211
		5.46705	20.2394		7.015	28.1714
		5.46949	20.2481		7.02	28.1627
		5.47245	20.2605		7.025	28.195
		5.47426	20.276		7.03	28.2488
		5.47656	20.2936		7.035	28.3633
		5.4786	20.3082		7.04	28.5087
		5.48129	20.3151		7.045	28.6795
		5.48384	20.3142		7.05	28.8694
		5.48576	20.3139		7.055	29.0703
		5.48822	20.3192		7.06	29.2737
		5.49076	20.3282		7.065	29.4723
		5.49301	20.332		7.07	29.6588
		5.49504	20.3299		7.075	29.8012
		5.49724	20.3326		7.08	29.9346
		5.50037	20.3384		7.085	30.0377
		5.50333	20.3526		7.09	30.107
		5.50562	20.3696		7.095	30.1407
		5.50829	20.3833		7.1	30.057
		5.51077	20.391		7.105	30.0041
		5.51326	20.3993		7.11	29.9151
		5.5156	20.4118		7.115	29.792
		5.51803	20.4221		7.12	29.6387
		5.52097	20.43		7.125	29.3311
		5.52402	20.4358		7.13	29.1148
		5.52575	20.4418		7.135	28.8776
		5.5288	20.4501		7.14	28.6234
		5.53103	20.4606		7.145	28.2214
		5.53326	20.4726		7.15	27.9401
		5.53539	20.4774		7.155	27.6527
		5.53804	20.4766		7.16	27.3621
		5.54081	20.4836		7.165	27.0718
		5.54278	20.4997		7.17	26.6548
		5.54454	20.515		7.175	26.3709
		5.54671	20.5292		7.18	26.0935
		5.54895	20.5404		7.185	25.8242
		5.55116	20.5508		7.19	25.5653
		5.55445	20.558		7.195	25.2071
		5.55697	20.5644		7.2	24.9712
		5.55874	20.5792		7.205	24.7473
		5.56096	20.5993		7.21	24.5359
		5.56355	20.63		7.215	24.2504
		5.56528	20.6613		7.22	24.0672
		5.56782	20.6896		7.225	23.8967
		5.56998	20.7046		7.23	23.7388
		5.57333	20.7122		7.235	23.5936
		5.57555	20.7118		7.24	23.3961
		5.57806	20.7116		7.245	23.2776
		5.58075	20.7126		7.25	23.1704
		5.58332	20.7209		7.255	23.0744
		5.58569	20.7435		7.26	22.9894
		5.5878	20.7634		7.265	22.8683
		5.59037	20.7812		7.27	22.8053
		5.59276	20.7871		7.275	22.7514
		5.59568	20.7785		7.28	22.7065
		5.59905	20.7631		7.285	22.6368
		5.6013	20.7558		7.29	22.6101
		5.60352	20.7645		7.295	22.5908
		5.60568	20.776		7.3	22.5786
		5.60859	20.7988		7.305	22.5733
		5.61082	20.8262		7.31	22.5519
		5.6137	20.8506		7.315	22.5601
		5.61575	20.8668		7.32	22.574
		5.61806	20.8822		7.325	22.5933
		5.62076	20.9016		7.33	22.6176
		5.62306	20.9206		7.335	22.6317
		5.62546	20.9433		7.34	22.6661
		5.62847	20.9699		7.345	22.7047
		5.63073	20.9875		7.35	22.7473
		5.63409	21.0017		7.355	22.7937
		5.63651	21.0084		7.36	22.8338
		5.63944	21.015		7.365	22.8877
		5.64181	21.0157		7.37	22.9447
		5.64415	21.0191		7.375	23.0049
		5.64704	21.0272		7.38	23.0611
		5.64923	21.0352		7.385	23.1273
		5.65166	21.0418		7.39	23.1961
		5.65443	21.0392		7.395	23.2675
		5.65706	21.0388		7.4	23.3412
		5.65923	21.0392		7.405	23.4129
		5.66137	21.043		7.41	23.4915
		5.66441	21.0478		7.415	23.5723
		5.66688	21.0608		7.42	23.6552
		5.66958	21.079		7.425	23.7399
		5.67185	21.1005		7.43	23.8242
		5.67387	21.1172		7.435	23.9132
		5.67611	21.1284		7.44	24.0042
		5.6782	21.1388		7.445	24.0971
		5.67989	21.1517		7.45	24.1897
		5.68324	21.1721		7.455	24.2864
		5.68508	21.1836		7.46	24.3849
		5.68722	21.1927		7.465	24.4852
		5.69021	21.1967		7.47	24.5873
		5.69267	21.2015		7.475	24.6895
		5.69537	21.2125		7.48	24.7952
		5.6979	21.2277		7.485	24.9027
		5.70034	21.2546		7.49	25.012
		5.7026	21.2741		7.495	25.1222
		5.70494	21.2972		7.5	25.2343
		5.70728	21.3127		7.505	25.349
		5.70957	21.3252		7.51	25.4655
		5.71203	21.3287		7.515	25.5838
		5.71425	21.3265		7.52	25.702
		5.71667	21.3288		7.525	25.8239
		5.71917	21.3358		7.53	25.9477
		5.72166	21.3431		7.535	26.0733
		5.72408	21.3472		7.54	26.2008
		5.7266	21.3504		7.545	26.3275
		5.72965	21.3431		7.55	26.4585
		5.73221	21.3555		7.555	26.5915
		5.73439	21.3797		7.56	26.7263
		5.73654	21.413		7.565	26.863
		5.73965	21.4382		7.57	26.9974
		5.74241	21.4522		7.575	27.1374
		5.74464	21.4573		7.58	27.2793
		5.74734	21.457		7.585	27.4229
		5.75052	21.4615		7.59	27.5626
		5.75322	21.4697		7.595	27.709
		5.75593	21.4751		7.6	27.8571
		5.75794	21.4803		7.605	28.0069
		5.76067	21.4867		7.61	28.1581
		5.76314	21.4988		7.615	28.3016
		5.7657	21.5166		7.62	28.4547
		5.76803	21.5296		7.625	28.6088
		5.77035	21.5413		7.63	28.764
		5.77267	21.5529		7.635	28.9202
		5.77498	21.5621		7.64	29.0626
		5.7773	21.5733		7.645	29.2184
		5.77958	21.5848		7.65	29.3743
		5.78199	21.5978		7.655	29.5302
		5.78435	21.6117		7.66	29.6659
		5.7868	21.6211		7.665	29.8188
		5.78926	21.62		7.67	29.9705
		5.79149	21.6231		7.675	30.1207
		5.79397	21.6305		7.68	30.2691
		5.79665	21.6325		7.685	30.3847
		5.79922	21.6342		7.69	30.5248
		5.802	21.636		7.695	30.6612
		5.80489	21.6442		7.7	30.7934
		5.80736	21.6623		7.705	30.9212
		5.81003	21.6804		7.71	30.9973
		5.81242	21.7025		7.715	31.1086
		5.8148	21.7263		7.72	31.2125
		5.81752	21.7638		7.725	31.3083
		5.82	21.8182		7.73	31.3342
		5.82264	21.862		7.735	31.4052
		5.82613	21.8813		7.74	31.4648
		5.82875	21.8803		7.745	31.5119
		5.83107	21.869		7.75	31.5457
		5.8334	21.8514		7.755	31.4781
		5.83611	21.8393		7.76	31.4739
		5.83841	21.8339		7.765	31.4523
		5.84088	21.8316		7.77	31.4123
		5.84335	21.8335		7.775	31.3533
		5.84669	21.8345		7.78	31.1546
		5.84939	21.8343		7.785	31.0436
		5.8521	21.8355		7.79	30.9095
		5.85434	21.8397		7.795	30.7517
		5.85676	21.8467		7.8	30.5714
		5.85915	21.8557		7.805	30.2109
		5.86184	21.8682		7.81	29.9692
		5.86431	21.8824		7.815	29.7023
		5.86676	21.9112		7.82	29.411
		5.86898	21.9338		7.825	28.925
		5.87185	21.958		7.83	28.5796
		5.87526	21.9789		7.835	28.2136
		5.87776	21.9923		7.84	27.8295
		5.88004	22.0085		7.845	27.431
		5.88244	22.0296		7.85	26.8398
		5.88479	22.0568		7.855	26.4194
		5.88679	22.0809		7.86	25.9971
		5.88946	22.0924		7.865	25.5785
		5.89176	22.0942		7.87	25.1706
		5.89397	22.0944		7.875	24.6215
		5.89645	22.0937		7.88	24.2558
		5.89868	22.092		7.885	23.9198
		5.90114	22.0978		7.89	23.6197
		5.90348	22.1139		7.895	23.2584
		5.9061	22.141		7.9	23.0582
		5.9084	22.1554		7.905	22.9089
		5.91088	22.1692		7.91	22.8132
		5.91337	22.189		7.915	22.7722
		5.91579	22.2135		7.92	22.753
		5.91895	22.237		7.925	22.8275
		5.92174	22.2551		7.93	22.9477
		5.92424	22.273		7.935	23.1075
		5.92672	22.3014		7.94	23.2992
		5.92913	22.3209		7.945	23.514
		5.93148	22.3401		7.95	23.7404
		5.93369	22.3474		7.955	23.9676
		5.93619	22.3542		7.96	24.1855
		5.93865	22.3552		7.965	24.3597
		5.94095	22.3553		7.97	24.5194
		5.94317	22.3615		7.975	24.6421
		5.94608	22.3727		7.98	24.7223
		5.94858	22.3783		7.985	24.7557
		5.95184	22.3664		7.99	24.6447
		5.95458	22.3474		7.995	24.5612
		5.95704	22.3338		8	24.4269
		5.95949	22.328		8.005	24.2436
		5.96143	22.3273		8.01	24.0149
		5.96415	22.3268		8.015	23.5853
		5.96641	22.327		8.02	23.2631
		5.96875	22.3275		8.025	22.9078
		5.97109	22.3299		8.03	22.5246
		5.97345	22.3366		8.035	22.1207
		5.97586	22.3479		8.04	21.5114
		5.97832	22.3653		8.045	21.0684
		5.98046	22.394		8.05	20.6168
		5.98308	22.4224		8.055	20.1611
		5.98529	22.443		8.06	19.5312
		5.98779	22.4517		8.065	19.0769
		5.99004	22.4607		8.07	18.6282
		5.99234	22.4872		8.075	18.1877
		5.99445	22.5191		8.08	17.758
		5.9968	22.5477		8.085	17.191
		5.99912	22.5674		8.09	16.7886
		6.00144	22.5836		8.095	16.4005
		6.0038	22.6043		8.1	16.0277
		6.00626	22.6297		8.105	15.6717
		6.00848	22.6486		8.11	15.2133
		6.01081	22.6675		8.115	14.8919
		6.01312	22.6982		8.12	14.5866
		6.01545	22.7237		8.125	14.2975
		6.0177	22.7422		8.13	13.9342
		6.02042	22.7653		8.135	13.6796
		6.02314	22.7854		8.14	13.4396
		6.02538	22.8118		8.145	13.214
		6.02786	22.8201		8.15	13.0024
		6.03013	22.8197		8.155	12.7396
		6.03235	22.8052		8.16	12.5566
		6.03491	22.7837		8.165	12.3856
		6.03756	22.7742		8.17	12.2259
		6.03935	22.7797		8.175	12.0773
		6.04228	22.8024		8.18	11.894
		6.04486	22.8304		8.185	11.7672
		6.04702	22.8451		8.19	11.6493
		6.04961	22.8481		8.195	11.5398
		6.05174	22.8388		8.2	11.4065
		6.05428	22.8313		8.205	11.3141
		6.05659	22.8369		8.21	11.2285
		6.05935	22.8491		8.215	11.1493
		6.06203	22.8796		8.22	11.0761
		6.06443	22.9179		8.225	10.9873
		6.06679	22.9474		8.23	10.926
		6.06907	22.9716		8.235	10.8695
		6.07148	22.9942		8.24	10.8173
		6.07378	23.0041		8.245	10.7693
		6.07625	23.0008		8.25	10.7112
		6.07846	22.9973		8.255	10.6713
		6.08082	22.9979		8.26	10.6345
		6.08324	22.9989		8.265	10.6007
		6.08599	23.002		8.27	10.5698
		6.08803	23.0119		8.275	10.5322
		6.09022	23.0214		8.28	10.5066
		6.09252	23.0309		8.285	10.483
		6.0952	23.0511		8.29	10.4614
		6.09726	23.0697		8.295	10.4356
		6.09955	23.0864		8.3	10.4178
		6.10204	23.1017		8.305	10.4015
		6.10467	23.1174		8.31	10.3866
		6.10727	23.1427		8.315	10.373
		6.10945	23.1679		8.32	10.3566
		6.11172	23.2034		8.325	10.3455
		6.11454	23.2375		8.33	10.3352
		6.11673	23.2696		8.335	10.3259
		6.11896	23.2891		8.34	10.3174
		6.12119	23.3		8.345	10.3072
		6.12318	23.3062		8.35	10.3002
		6.12565	23.308		8.355	10.2938
		6.12766	23.314		8.36	10.288
		6.13014	23.3317		8.365	10.2811
		6.13235	23.3561		8.37	10.2764
		6.13529	23.375		8.375	10.2721
		6.13788	23.3981		8.38	10.2681
		6.13958	23.4185		8.385	10.2646
		6.14228	23.4426		8.39	10.2603
		6.14495	23.4627		8.395	10.2574
		6.14798	23.48		8.4	10.2547
		6.15092	23.4978		8.405	10.2523
		6.15331	23.5242		8.41	10.2501
		6.15609	23.5462		8.415	10.2475
		6.15811	23.5707		8.42	10.2458
		6.16057	23.5837		8.425	10.2441
		6.16364	23.5848		8.43	10.2427
		6.16577	23.5789		8.435	10.2409
		6.16777	23.5733		8.44	10.2398
		6.17054	23.5662		8.445	10.2387
		6.17357	23.5671		8.45	10.2377
		6.1763	23.5785		8.455	10.2368
		6.17898	23.602		8.46	10.2358
		6.18134	23.6286		8.465	10.235
		6.18369	23.6537		8.47	10.2344
		6.18623	23.6758		8.475	10.2338
		6.18854	23.6872		8.48	10.2333
		6.191	23.6886		8.485	10.2326
		6.19327	23.6858		8.49	10.2322
		6.19558	23.6867		8.495	10.2318
		6.19801	23.6971		8.5	10.2315
		6.19988	23.7236		8.505	10.231
		6.20254	23.7473		8.51	10.2308
		6.20502	23.7726		8.515	10.2305
		6.20781	23.7932		8.52	10.2303
		6.20971	23.8108		8.525	10.2301
		6.21195	23.8328		8.53	10.2298
		6.21445	23.8586		8.535	10.2296
		6.21732	23.8763		8.54	10.2295
		6.22028	23.8866		8.545	10.2293
		6.22168	23.9144		8.55	10.2292
		6.22395	23.9524		8.555	10.2291
		6.22572	23.9781		8.56	10.229
		6.2287	23.9913		8.565	10.2289
		6.23071	23.9927		8.57	10.2288
		6.23315	23.9916		8.575	10.2287
		6.23517	23.9962		8.58	10.2286
		6.23789	24.01		8.585	10.2286
		6.23967	24.0395		8.59	10.2285
		6.24218	24.0864		8.595	10.2285
		6.2456	24.1393		8.6	10.2284
		6.24773	24.1737		8.605	10.2284
		6.24958	24.195		8.61	10.2283
		6.25295	24.1992		8.615	10.2283
		6.25564	24.201		8.62	10.2283
		6.25804	24.1975		8.625	10.2282
		6.26051	24.1933		8.63	10.2282
		6.26284	24.2013		8.635	10.2282
		6.26517	24.2259		8.64	10.2282
		6.26753	24.2553		8.645	10.2281
		6.27007	24.2803		8.65	10.2281
		6.27229	24.2929		8.655	10.2281
		6.27524	24.3028		8.66	10.2281
		6.27749	24.3144		8.665	10.2281
		6.27973	24.3219		8.67	10.2281
		6.28222	24.3261		8.675	10.2281
		6.28424	24.3229		8.68	10.2281
		6.28734	24.3303		8.685	10.228
		6.28952	24.3525		8.69	10.228
		6.29253	24.391		8.695	10.228
		6.29525	24.428		8.7	10.228
		6.29775	24.4546		8.705	10.228
		6.3002	24.4581		8.71	10.228
		6.30249	24.4729		8.715	10.228
		6.30476	24.4997		8.72	10.228
		6.30719	24.5382		8.725	10.228
		6.30995	24.573		8.73	10.228
		6.31318	24.5916		8.735	10.228
		6.31579	24.6156		8.74	10.228
		6.31829	24.6444		8.745	10.228
		6.32073	24.6888		8.75	10.228
		6.32324	24.7361		8.755	10.228
		6.3255	24.7811		8.76	10.228
		6.32775	24.8141		8.765	10.228
		6.32999	24.8431		8.77	10.228
		6.33185	24.8649		8.775	10.228
		6.33404	24.8789		8.78	10.228
		6.33697	24.8833		8.785	10.228
		6.33967	24.8829		8.79	10.228
		6.34195	24.8835		8.795	10.228
		6.34439	24.8869		8.8	10.228
		6.34689	24.9047		8.805	10.228
		6.34924	24.933		8.81	10.228
		6.3517	24.9613		8.815	10.228
		6.35437	24.9776		8.82	10.228
		6.35729	24.9846		8.825	10.228
		6.35893	24.9941		8.83	10.228
		6.36121	25.0148		8.835	10.228
		6.36393	25.053		8.84	10.228
		6.36657	25.1063		8.845	10.228
		6.36871	25.1572		8.85	10.228
		6.3713	25.1949		8.855	10.228
		6.37344	25.2107		8.86	10.228
		6.37605	25.2219		8.865	10.228
		6.37925	25.2311		8.87	10.228
		6.38132	25.2458		8.875	10.228
		6.38378	25.2616		8.88	10.228
		6.38603	25.2841		8.885	10.228
		6.38782	25.3075		8.89	10.228
		6.39038	25.3382		8.895	10.228
		6.39324	25.366		8.9	10.228
		6.39595	25.3932		8.905	10.228
		6.39819	25.4232		8.91	10.228
		6.40075	25.4368		8.915	10.228
		6.40293	25.438		8.92	10.228
		6.40539	25.4346		8.925	10.228
		6.40773	25.4433		8.93	10.228
		6.41006	25.4596		8.935	10.228
		6.41238	25.486		8.94	10.228
		6.4147	25.5128		8.945	10.228
		6.4171	25.5356		8.95	10.228
		6.41967	25.5518		8.955	10.228
		6.42222	25.5661		8.96	10.228
		6.42508	25.5877		8.965	10.228
		6.42765	25.6188		8.97	10.228
		6.43053	25.6605		8.975	10.228
		6.4325	25.6982		8.98	10.228
		6.43463	25.7368		8.985	10.228
		6.43677	25.7745		8.99	10.228
		6.44	25.813		8.995	10.228
		6.44226	25.84		9	10.228
		6.44499	25.8589		9.005	10.228
		6.44773	25.8926		9.01	10.228
		6.45045	25.9302		9.015	10.228
		6.45335	25.9732		9.02	10.228
		6.45595	26.0191		9.025	10.228
		6.45808	26.0767		9.03	10.228
		6.46093	26.1227		9.035	10.228
		6.46289	26.1539		9.04	10.228
		6.46568	26.1826		9.045	10.228
		6.46773	26.1963		9.05	10.228
		6.47044	26.199		9.055	10.228
		6.47298	26.2076		9.06	10.228
		6.47544	26.2197		9.065	10.228
		6.47787	26.2444		9.07	10.228
		6.48018	26.2643		9.075	10.228
		6.48255	26.2855		9.08	10.228
		6.48493	26.3201		9.085	10.228
		6.48763	26.3614		9.09	10.228
		6.48968	26.3997		9.095	10.228
		6.49216	26.445		9.1	10.228
		6.49439	26.493		9.105	10.228
		6.49784	26.5403		9.11	10.228
		6.50004	26.5884		9.115	10.228
		6.50298	26.6375		9.12	10.228
		6.50524	26.675		9.125	10.228
		6.50793	26.7201		9.13	10.228
		6.51014	26.7553		9.135	10.228
		6.51262	26.7757		9.14	10.228
		6.51532	26.7882		9.145	10.228
		6.51766	26.8032		9.15	10.228
		6.5197	26.8192		9.155	10.228
		6.52173	26.8465		9.16	10.228
		6.52447	26.8729		9.165	10.228
		6.52616	26.9066		9.17	10.228
		6.52869	26.9469		9.175	10.228
		6.53116	26.9908		9.18	10.228
		6.53385	27.0428		9.185	10.228
		6.53612	27.0722		9.19	10.228
		6.53861	27.1133		9.195	10.228
		6.54084	27.1653		9.2	10.228
		6.54332	27.2312		9.205	10.228
		6.54569	27.2924		9.21	10.228
		6.5481	27.336		9.215	10.228
		6.5506	27.3631		9.22	10.228
		6.55333	27.3798		9.225	10.228
		6.55579	27.381		9.23	10.228
		6.55913	27.3737		9.235	10.228
		6.56182	27.3844		9.24	10.228
		6.56407	27.4014		9.245	10.228
		6.5665	27.4252		9.25	10.228
		6.56854	27.4541		9.255	10.228
		6.5712	27.4919		9.26	10.228
		6.57327	27.5372		9.265	10.228
		6.57525	27.5808		9.27	10.228
		6.57799	27.6309		9.275	10.228
		6.58024	27.6728		9.28	10.228
		6.58294	27.6974		9.285	10.228
		6.58522	27.7184		9.29	10.228
		6.58748	27.7435		9.295	10.228
		6.58992	27.7619		9.3	10.228
		6.592	27.7805		9.305	10.228
		6.59445	27.8185		9.31	10.228
		6.59671	27.864		9.315	10.228
		6.59896	27.916		9.32	10.228
		6.60166	27.9795		9.325	10.228
		6.60371	28.0254		9.33	10.228
		6.60637	28.0676		9.335	10.228
		6.60876	28.1067		9.34	10.228
		6.61104	28.1492		9.345	10.228
		6.61336	28.2092		9.35	10.228
		6.61569	28.2572		9.355	10.228
		6.61807	28.3261		9.36	10.228
		6.6204	28.3777		9.365	10.228
		6.6229	28.4367		9.37	10.228
		6.62539	28.4916		9.375	10.228
		6.62759	28.5523		9.38	10.228
		6.63011	28.6004		9.385	10.228
		6.63213	28.6445		9.39	10.228
		6.63509	28.718		9.395	10.228
		6.63825	28.7908		9.4	10.228
		6.64081	28.8514		9.405	10.228
		6.64376	28.9102		9.41	10.228
		6.646	28.9573		9.415	10.228
		6.64825	28.9954		9.42	10.228
		6.65047	29.0454		9.425	10.228
		6.65314	29.0973		9.43	10.228
		6.65549	29.1635		9.435	10.228
		6.65793	29.2235		9.44	10.228
		6.66016	29.298		9.445	10.228
		6.66285	29.3726		9.45	10.228
		6.66512	29.4484		9.455	10.228
		6.66762	29.5214		9.46	10.228
		6.67008	29.5811		9.465	10.228
		6.67235	29.6336		9.47	10.228
		6.67518	29.6979		9.475	10.228
		6.67788	29.7461		9.48	10.228
		6.6807	29.8007		9.485	10.228
		6.6834	29.8583		9.49	10.228
		6.68522	29.9286		9.495	10.228
		6.68773	29.9814		9.5	10.228
		6.69017	30.0521		9.505	10.228
		6.69285	30.1011		9.51	10.228
		6.69471	30.1494		9.515	10.228
		6.69716	30.2131		9.52	10.228
		6.69961	30.2778		9.525	10.228
		6.70186	30.3464		9.53	10.228
		6.70456	30.4138		9.535	10.228
		6.70695	30.4728		9.54	10.228
		6.70927	30.5373		9.545	10.228
		6.71185	30.6005		9.55	10.228
		6.71394	30.6707		9.555	10.228
		6.71631	30.7461		9.56	10.228
		6.71857	30.8114		9.565	10.228
		6.72103	30.8898		9.57	10.228
		6.72318	30.9666		9.575	10.228
		6.72547	31.0381		9.58	10.228
		6.72788	31.087		9.585	10.228
		6.73023	31.1285		9.59	10.228
		6.73256	31.171		9.595	10.228
		6.73483	31.224		9.6	10.228
		6.73714	31.2738		9.605	10.228
		6.73917	31.3603		9.61	10.228
		6.74189	31.4398		9.615	10.228
		6.74418	31.5347		9.62	10.228
		6.74652	31.6078		9.625	10.228
		6.74884	31.6803		9.63	10.228
		6.75122	31.7501		9.635	10.228
		6.7537	31.8304		9.64	10.228
		6.75596	31.8966		9.645	10.228
		6.75822	31.9607		9.65	10.228
		6.76053	32.0128		9.655	10.228
		6.76289	32.0868		9.66	10.228
		6.76526	32.152		9.665	10.228
		6.76757	32.2306		9.67	10.228
		6.77009	32.3285		9.675	10.228
		6.77279	32.4256		9.68	10.228
		6.77529	32.4935		9.685	10.228
		6.77709	32.5797		9.69	10.228
		6.7793	32.651		9.695	10.228
		6.78165	32.7193		9.7	10.228
		6.78397	32.7603		9.705	10.228
		6.78638	32.8139		9.71	10.228
		6.7886	32.8735		9.715	10.228
		6.79096	32.9325		9.72	10.228
		6.79329	32.9722		9.725	10.228
		6.79561	33.0343		9.73	10.228
		6.79795	33.0941		9.735	10.228
		6.80026	33.1834		9.74	10.228
		6.8026	33.2538		9.745	10.228
		6.80491	33.355		9.75	10.228
		6.80765	33.4305		9.755	10.228
		6.80968	33.5116		9.76	10.228
		6.81196	33.5934		9.765	10.228
		6.81412	33.6628		9.77	10.228
		6.81661	33.7034		9.775	10.228
		6.81912	33.7431		9.78	10.228
		6.82159	33.7835		9.785	10.228
		6.82366	33.8254		9.79	10.228
		6.82598	33.8667		9.795	10.228
		6.82851	33.9185		9.8	10.228
		6.83063	33.9742		9.805	10.228
		6.83288	34.0207		9.81	10.228
		6.83559	34.0668		9.815	10.228
		6.83785	34.1069		9.82	10.228
		6.84008	34.1394		9.825	10.228
		6.8431	34.1662		9.83	10.228
		6.84499	34.1958		9.835	10.228
		6.84782	34.2165		9.84	10.228
		6.84974	34.2266		9.845	10.228
		6.8522	34.2324		9.85	10.228
		6.85471	34.2396		9.855	10.228
		6.85734	34.2407		9.86	10.228
		6.85999	34.2384		9.865	10.228
		6.86218	34.2261		9.87	10.228
		6.86434	34.2107		9.875	10.228
		6.86688	34.187		9.88	10.228
		6.86945	34.1641		9.885	10.228
		6.87161	34.1352		9.89	10.228
		6.87422	34.117		9.895	10.228
		6.87728	34.0748		9.9	10.228
		6.87968	34.0373		9.905	10.228
		6.88193	33.9792		9.91	10.228
		6.88435	33.9315		9.915	10.228
		6.88688	33.8824		9.92	10.228
		6.88995	33.8194		9.925	10.228
		6.89214	33.7478		9.93	10.228
		6.89435	33.6812		9.935	10.228
		6.89637	33.6053		9.94	10.228
		6.89866	33.5453		9.945	10.228
		6.90065	33.4799		9.95	10.228
		6.90298	33.4395		9.955	10.228
		6.90528	33.3681		9.96	10.228
		6.90782	33.3166		9.965	10.228
		6.91013	33.2533		9.97	10.228
		6.91229	33.1645		9.975	10.228
		6.91465	33.068		9.98	10.228
		6.91704	32.9562		9.985	10.228
		6.91975	32.8654		9.99	10.228
		6.92202	32.7625		9.995	10.228
		6.92408	32.6788		10	10.228
		6.92653	32.5824
		6.92868	32.5116
		6.93124	32.4145
		6.93334	32.3058
		6.93601	32.2012
		6.93805	32.0904
		6.94033	31.9931
		6.94266	31.8679
		6.94524	31.7577
		6.94751	31.6112
		6.94975	31.5034
		6.95222	31.3422
		6.95465	31.2274
		6.9569	31.083
		6.95935	30.937
		6.96142	30.8009
		6.96371	30.6531
		6.96635	30.5374
		6.9686	30.423
		6.97082	30.2856
		6.97333	30.1521
		6.97578	30.0524
		6.97849	29.9676
		6.98079	29.87
		6.98337	29.7529
		6.98635	29.6341
		6.9888	29.5491
		6.99131	29.4661
		6.99353	29.3681
		6.99599	29.2874
		6.99824	29.2198
		7.00045	29.1626
		7.00338	29.1029
		7.00573	29.0364
		7.00806	28.9629
		7.01082	28.9237
		7.01312	28.8985
		7.01559	28.854
		7.01784	28.8032
		7.02004	28.7691
		7.02211	28.7373
		7.02471	28.7233
		7.02695	28.6989
		7.02964	28.665
		7.0319	28.632
		7.03472	28.6116
		7.03662	28.6103
		7.03887	28.6306
		7.04135	28.6656
		7.04338	28.6953
		7.04539	28.72
		7.04829	28.7456
		7.05031	28.7614
		7.05339	28.7697
		7.05562	28.7775
		7.05776	28.8051
		7.06031	28.8397
		7.0622	28.9058
		7.06506	28.953
		7.06696	28.9864
		7.06942	29.0916
		7.07241	29.1465
		7.07465	29.1926
		7.07689	29.2297
		7.07912	29.2413
		7.08101	29.2665
		7.08323	29.2868
		7.08571	29.3281
		7.08822	29.3853
		7.09045	29.4373
		7.09299	29.4807
		7.0952	29.5122
		7.09822	29.5184
		7.10079	29.5091
		7.10374	29.4905
		7.10612	29.4632
		7.10847	29.4281
		7.11072	29.3828
		7.11313	29.3281
		7.1155	29.273
		7.11819	29.2248
		7.12065	29.1687
		7.12355	29.1006
		7.12622	28.9882
		7.12903	28.8709
		7.13173	28.7676
		7.13414	28.6466
		7.13645	28.5778
		7.1388	28.4235
		7.14115	28.3232
		7.1435	28.187
		7.14589	28.0299
		7.14857	27.8478
		7.15181	27.6943
		7.1536	27.5365
		7.15617	27.4006
		7.15918	27.2893
		7.16189	27.1373
		7.16352	26.984
		7.16634	26.8627
		7.1686	26.7196
		7.17134	26.5016
		7.17358	26.3871
		7.1758	26.2064
		7.17806	26.0638
		7.18091	25.9164
		7.18307	25.7714
		7.18557	25.6569
		7.18792	25.5259
		7.19026	25.3556
		7.19277	25.2335
		7.19548	25.0906
		7.19835	24.9554
		7.20051	24.8195
		7.20307	24.7178
		7.20521	24.6255
		7.20782	24.5286
		7.2104	24.451
		7.21292	24.3836
		7.21429	24.2921
		7.2173	24.1986
		7.21907	24.1365
		7.22209	24.0205
		7.22376	23.9354
		7.2264	23.851
		7.22858	23.7575
		7.23114	23.6959
		7.23377	23.6432
		7.23628	23.6041
		7.23812	23.577
		7.24025	23.5565
		7.24326	23.4907
		7.24595	23.4481
		7.24819	23.3994
		7.25021	23.3587
		7.25293	23.3233
		7.25559	23.3026
		7.25816	23.3013
		7.26073	23.2628
		7.26393	23.2802
		7.26701	23.2562
		7.26905	23.2116
		7.2709	23.1857
		7.27349	23.1532
		7.27562	23.1329
		7.27777	23.1201
		7.28035	23.115
		7.28249	23.114
		7.28586	23.1192
		7.28786	23.1275
		7.29013	23.1361
		7.29208	23.1449
		7.29378	23.16
		7.29606	23.1782
		7.29944	23.1723
		7.30084	23.2006
		7.30385	23.1981
		7.30663	23.1191
		7.30912	23.1953
		7.31085	23.2061
		7.3136	23.2241
		7.31587	23.2477
		7.31811	23.2657
		7.31987	23.291
		7.3228	23.3092
		7.3246	23.3329
		7.32751	23.3451
		7.33021	23.3421
		7.33239	23.3337
		7.33469	23.3187
		7.33738	23.3149
		7.33966	23.3222
		7.34188	23.2823
		7.34438	23.3569
		7.34673	23.3609
		7.34889	23.3234
		7.35139	23.3683
		7.35374	23.3776
		7.35615	23.387
		7.35863	23.4292
		7.36085	23.4561
		7.36331	23.4849
		7.36604	23.4971
		7.369	23.5237
		7.37233	23.5717
		7.37473	23.5706
		7.37707	23.5646
		7.3794	23.6344
		7.38174	23.5951
		7.3841	23.6953
		7.38642	23.6759
		7.38872	23.7248
		7.39078	23.7585
		7.39325	23.7903
		7.39577	23.8074
		7.39798	23.8306
		7.40001	23.85
		7.40246	23.8705
		7.40477	23.8847
		7.40699	23.8957
		7.4097	23.9112
		7.41174	23.9441
		7.4142	23.9787
		7.41596	24.0181
		7.41873	24.0527
		7.42119	24.0935
		7.42366	24.1534
		7.42571	24.2082
		7.42821	24.2488
		7.43069	24.276
		7.43299	24.2853
		7.43545	24.302
		7.43769	24.3246
		7.43974	24.3604
		7.44198	24.4014
		7.44484	24.4549
		7.44716	24.4766
		7.44939	24.5233
		7.45167	24.5681
		7.45418	24.5781
		7.45651	24.6509
		7.45912	24.683
		7.46136	24.7084
		7.46358	24.731
		7.46626	24.7463
		7.46851	24.7588
		7.471	24.7862
		7.47377	24.8053
		7.47573	24.8468
		7.47821	24.8972
		7.4812	24.9541
		7.48391	25.0223
		7.48679	25.0855
		7.48924	25.1491
		7.4916	25.2071
		7.49409	25.2518
		7.49674	25.303
		7.49961	25.3379
		7.50235	25.378
		7.50542	25.4178
		7.50763	25.4591
		7.51024	25.4994
		7.51239	25.5613
		7.51461	25.6161
		7.51708	25.6644
		7.51954	25.7148
		7.52194	25.7161
		7.52426	25.7761
		7.52663	25.7922
		7.52902	25.8382
		7.53148	25.8977
		7.53361	25.9176
		7.53597	25.9967
		7.53832	26.0432
		7.54076	26.1085
		7.54343	26.1871
		7.54566	26.237
		7.54815	26.3133
		7.55019	26.3763
		7.55232	26.4786
		7.55469	26.4974
		7.55759	26.5591
		7.56016	26.544
		7.56275	26.6328
		7.56493	26.6619
		7.56704	26.6875
		7.56973	26.7893
		7.57276	26.8837
		7.57533	26.9803
		7.57756	27.0059
		7.58033	27.1455
		7.58269	27.1665
		7.58499	27.2819
		7.58734	27.239
		7.58995	27.4062
		7.59222	27.4654
		7.59472	27.4746
		7.59673	27.6938
		7.59902	27.7143
		7.60134	27.7779
		7.6037	27.8641
		7.60603	27.8958
		7.60835	28.0084
		7.61069	28.0714
		7.61303	28.167
		7.61536	28.2243
		7.61773	28.3045
		7.62007	28.3983
		7.62237	28.5183
		7.62471	28.6324
		7.62733	28.7275
		7.62979	28.8785
		7.63183	28.9252
		7.63451	29.0212
		7.63677	29.1236
		7.63901	29.1986
		7.6417	29.2479
		7.6442	29.3098
		7.64643	29.382
		7.64951	29.4656
		7.65206	29.5634
		7.65498	29.6553
		7.65741	29.7246
		7.65976	29.8166
		7.66209	29.9079
		7.66444	30.0027
		7.66693	30.0839
		7.66962	30.2058
		7.67191	30.2561
		7.6742	30.3837
		7.67646	30.4998
		7.67866	30.5136
		7.68093	30.6088
		7.6832	30.6319
		7.68565	30.683
		7.68813	30.6928
		7.69082	30.7055
		7.69383	30.7072
		7.6964	30.7758
		7.69856	30.8529
		7.7011	30.8973
		7.70414	30.9984
		7.70648	31.0947
		7.70905	31.1112
		7.71114	31.1828
		7.71352	31.2433
		7.71623	31.2814
		7.71871	31.2994
		7.72091	31.3306
		7.72318	31.3501
		7.72521	31.3551
		7.72749	31.3479
		7.73014	31.3342
		7.73243	31.3097
		7.73512	31.3204
		7.73714	31.3203
		7.73939	31.3347
		7.74168	31.362
		7.74438	31.3708
		7.74727	31.4039
		7.74915	31.4098
		7.75116	31.3749
		7.75363	31.3743
		7.75643	31.3092
		7.75812	31.258
		7.76038	31.2101
		7.76334	31.1172
		7.76594	31.095
		7.76782	31.0999
		7.77007	31.0371
		7.77342	31.038
		7.77556	30.9561
		7.77734	30.8818
		7.77951	30.8699
		7.78178	30.7657
		7.7841	30.5932
		7.78632	30.5967
		7.78879	30.481
		7.79081	30.2931
		7.7933	30.2888
		7.79525	30.1527
		7.7978	30.1147
		7.80028	29.9727
		7.80271	29.845
		7.80473	29.7282
		7.80697	29.6531
		7.80989	29.5165
		7.81326	29.3717
		7.81508	29.2065
		7.81799	29.1069
		7.82047	28.9045
		7.8229	28.7981
		7.82537	28.6761
		7.8276	28.5648
		7.83006	28.4443
		7.83254	28.3512
		7.83474	28.2351
		7.837	28.0604
		7.83945	27.9016
		7.8419	27.7527
		7.84423	27.6029
		7.84663	27.4682
		7.8491	27.3267
		7.8518	27.227
		7.85385	27.0804
		7.85689	26.9925
		7.85988	26.8607
		7.86211	26.7402
		7.86482	26.5901
		7.86737	26.4901
		7.86981	26.3525
		7.87225	26.243
		7.87459	26.1487
		7.87712	26.0249
		7.87962	25.8866
		7.88232	25.777
		7.88494	25.6418
		7.88753	25.5347
		7.88931	25.4294
		7.89191	25.3309
		7.89383	25.2356
		7.89629	25.1498
		7.89925	25.0507
		7.90141	24.9869
		7.90435	24.919
		7.9066	24.8656
		7.90906	24.8287
		7.91158	24.7902
		7.91427	24.7876
		7.91679	24.7451
		7.91949	24.7409
		7.92239	24.7188
		7.92536	24.727
		7.92807	24.7355
		7.93065	24.7422
		7.93317	24.7069
		7.93583	24.7143
		7.93868	24.7252
		7.94093	24.7279
		7.94304	24.7242
		7.94562	24.6766
		7.9482	24.6979
		7.9511	24.6609
		7.95359	24.6175
		7.95582	24.5984
		7.95835	24.5335
		7.96058	24.5057
		7.96306	24.4758
		7.96569	24.4362
		8.00434	23.1988
		8.00691	23.1983
		8.00866	23.2053
		8.00928	23.1786
		8.00946	23.1525
		8.00961	23.1327
		8.00969	23.1201
		8.00974	23.0989
		8.00983	23.0772
		8.00983	23.0513
		8.00951	23.0317
		8.00986	23.0133
		8.00986	22.9965
		8.00986	22.9776
		8.00954	22.9612
		8.00958	22.9486
		8.00946	22.945
		8.00957	22.9429
		8.00946	22.9353
		8.00946	22.9224
		8.00953	22.9152
		8.00948	22.9126
		8.00956	22.9202
		8.00987	22.9335
		8.00981	22.958
		8.00949	22.9789
		8.00962	22.9966
		8.00973	23.0045
		8.00987	23.006
		8.00985	23.0025
		8.00972	22.999
		8.00958	22.9961
		8.00989	22.9956
		8.0099	22.998
		8.00991	23.0003
		8.0099	23.0005
		8.0096	22.9997
		8.00974	22.9978
		8.00991	22.9974
		8.00989	22.999
		8.00988	22.9964
		8.00994	22.9845
		8.00992	22.967
		8.00972	22.9515
		8.00982	22.9417
		8.00989	22.9325
		8.00978	22.9255
		8.00988	22.9179
		8.00992	22.9112
		8.00963	22.9076
		8.00949	22.905

## Sheet: Figure 3c
Figure 3c
	schematic illustration	B	Kernel term		B	1e-_B1	B	1e+_B1		B	1e-_B2	B	1e+_B2		B	1e-_B3	B	1e+_B3		B	1e-_B4	B	1e+_B4
		-10	8.62408e-97		-1.049	0	-0.117	0		-0.831	0	0.101	0		-0.113	0	0.819	0		0.099	0	1.031	0
		-9.999	8.82481e-97		-1.048	2314.96	-0.116	2065.99		-0.83	2314.96	0.102	2065.99		-0.112	2314.96	0.82	2065.99		0.1	2314.96	1.032	2065.99
		-9.998	9.03021e-97		-1.047	2193.61	-0.115	1978.1		-0.829	2193.61	0.103	1978.1		-0.111	2193.61	0.821	1978.1		0.101	2193.61	1.033	1978.1
		-9.997	9.2404e-97		-1.046	2125.15	-0.114	1926.55		-0.828	2125.15	0.104	1926.55		-0.11	2125.15	0.822	1926.55		0.102	2125.15	1.034	1926.55
		-9.996	9.45548e-97		-1.045	2073.42	-0.113	1887.3		-0.827	2073.42	0.105	1887.3		-0.109	2073.42	0.823	1887.3		0.103	2073.42	1.035	1887.3
		-9.995	9.67556e-97		-1.044	2030.8	-0.112	1854.86		-0.826	2030.8	0.106	1854.86		-0.108	2030.8	0.824	1854.86		0.104	2030.8	1.036	1854.86
		-9.994	9.90076e-97		-1.043	1994.11	-0.111	1826.87		-0.825	1994.11	0.107	1826.87		-0.107	1994.11	0.825	1826.87		0.105	1994.11	1.037	1826.87
		-9.993	1.01312e-96		-1.042	1961.66	-0.11	1802.09		-0.824	1961.66	0.108	1802.09		-0.106	1961.66	0.826	1802.09		0.106	1961.66	1.038	1802.09
		-9.992	1.0367e-96		-1.041	1932.43	-0.109	1779.75		-0.823	1932.43	0.109	1779.75		-0.105	1932.43	0.827	1779.75		0.107	1932.43	1.039	1779.75
		-9.991	1.06083e-96		-1.04	1905.75	-0.108	1759.35		-0.822	1905.75	0.11	1759.35		-0.104	1905.75	0.828	1759.35		0.108	1905.75	1.04	1759.35
		-9.99	1.08552e-96		-1.039	1881.15	-0.107	1740.53		-0.821	1881.15	0.111	1740.53		-0.103	1881.15	0.829	1740.53		0.109	1881.15	1.041	1740.53
		-9.989	1.11079e-96		-1.038	1858.29	-0.106	1723.02		-0.82	1858.29	0.112	1723.02		-0.102	1858.29	0.83	1723.02		0.11	1858.29	1.042	1723.02
		-9.988	1.13664e-96		-1.037	1836.91	-0.105	1706.65		-0.819	1836.91	0.113	1706.65		-0.101	1836.91	0.831	1706.65		0.111	1836.91	1.043	1706.65
		-9.987	1.1631e-96		-1.036	1816.79	-0.104	1691.24		-0.818	1816.79	0.114	1691.24		-0.1	1816.79	0.832	1691.24		0.112	1816.79	1.044	1691.24
		-9.986	1.19017e-96		-1.035	1797.79	-0.103	1676.68		-0.817	1797.79	0.115	1676.68		-0.099	1797.79	0.833	1676.68		0.113	1797.79	1.045	1676.68
		-9.985	1.21787e-96		-1.034	1779.77	-0.102	1662.87		-0.816	1779.77	0.116	1662.87		-0.098	1779.77	0.834	1662.87		0.114	1779.77	1.046	1662.87
		-9.984	1.24622e-96		-1.033	1762.63	-0.101	1649.73		-0.815	1762.63	0.117	1649.73		-0.097	1762.63	0.835	1649.73		0.115	1762.63	1.047	1649.73
		-9.983	1.27523e-96		-1.032	1746.27	-0.1	1637.19		-0.814	1746.27	0.118	1637.19		-0.096	1746.27	0.836	1637.19		0.116	1746.27	1.048	1637.19
		-9.982	1.30491e-96		-1.031	1730.61	-0.099	1625.18		-0.813	1730.61	0.119	1625.18		-0.095	1730.61	0.837	1625.18		0.117	1730.61	1.049	1625.18
		-9.981	1.33528e-96		-1.03	1715.6	-0.098	1613.67		-0.812	1715.6	0.12	1613.67		-0.094	1715.6	0.838	1613.67		0.118	1715.6	1.05	1613.67
		-9.98	1.36636e-96		-1.029	1701.18	-0.097	1602.61		-0.811	1701.18	0.121	1602.61		-0.093	1701.18	0.839	1602.61		0.119	1701.18	1.051	1602.61
		-9.979	1.39816e-96		-1.028	1687.3	-0.096	1591.97		-0.81	1687.3	0.122	1591.97		-0.092	1687.3	0.84	1591.97		0.12	1687.3	1.052	1591.97
		-9.978	1.4307e-96		-1.027	1673.91	-0.095	1581.7		-0.809	1673.91	0.123	1581.7		-0.091	1673.91	0.841	1581.7		0.121	1673.91	1.053	1581.7
		-9.977	1.464e-96		-1.026	1660.99	-0.094	1571.78		-0.808	1660.99	0.124	1571.78		-0.09	1660.99	0.842	1571.78		0.122	1660.99	1.054	1571.78
		-9.976	1.49808e-96		-1.025	1648.49	-0.093	1562.19		-0.807	1648.49	0.125	1562.19		-0.089	1648.49	0.843	1562.19		0.123	1648.49	1.055	1562.19
		-9.975	1.53295e-96		-1.024	1636.38	-0.092	1552.9		-0.806	1636.38	0.126	1552.9		-0.088	1636.38	0.844	1552.9		0.124	1636.38	1.056	1552.9
		-9.974	1.56863e-96		-1.023	1624.65	-0.091	1543.9		-0.805	1624.65	0.127	1543.9		-0.087	1624.65	0.845	1543.9		0.125	1624.65	1.057	1543.9
		-9.973	1.60514e-96		-1.022	1613.27	-0.09	1535.17		-0.804	1613.27	0.128	1535.17		-0.086	1613.27	0.846	1535.17		0.126	1613.27	1.058	1535.17
		-9.972	1.6425e-96		-1.021	1602.21	-0.089	1526.68		-0.803	1602.21	0.129	1526.68		-0.085	1602.21	0.847	1526.68		0.127	1602.21	1.059	1526.68
		-9.971	1.68073e-96		-1.02	1591.45	-0.088	1518.43		-0.802	1591.45	0.13	1518.43		-0.084	1591.45	0.848	1518.43		0.128	1591.45	1.06	1518.43
		-9.97	1.71985e-96		-1.019	1580.99	-0.087	1510.39		-0.801	1580.99	0.131	1510.39		-0.083	1580.99	0.849	1510.39		0.129	1580.99	1.061	1510.39
		-9.969	1.75988e-96		-1.018	1570.79	-0.086	1502.57		-0.8	1570.79	0.132	1502.57		-0.082	1570.79	0.85	1502.57		0.13	1570.79	1.062	1502.57
		-9.968	1.80084e-96		-1.017	1560.86	-0.085	1494.95		-0.799	1560.86	0.133	1494.95		-0.081	1560.86	0.851	1494.95		0.131	1560.86	1.063	1494.95
		-9.967	1.84275e-96		-1.016	1551.17	-0.084	1487.51		-0.798	1551.17	0.134	1487.51		-0.08	1551.17	0.852	1487.51		0.132	1551.17	1.064	1487.51
		-9.966	1.88564e-96		-1.015	1541.71	-0.083	1480.25		-0.797	1541.71	0.135	1480.25		-0.079	1541.71	0.853	1480.25		0.133	1541.71	1.065	1480.25
		-9.965	1.92953e-96		-1.014	1532.48	-0.082	1473.16		-0.796	1532.48	0.136	1473.16		-0.078	1532.48	0.854	1473.16		0.134	1532.48	1.066	1473.16
		-9.964	1.97444e-96		-1.013	1523.45	-0.081	1466.23		-0.795	1523.45	0.137	1466.23		-0.077	1523.45	0.855	1466.23		0.135	1523.45	1.067	1466.23
		-9.963	2.0204e-96		-1.012	1514.62	-0.08	1459.45		-0.794	1514.62	0.138	1459.45		-0.076	1514.62	0.856	1459.45		0.136	1514.62	1.068	1459.45
		-9.962	2.06742e-96		-1.011	1505.99	-0.079	1452.82		-0.793	1505.99	0.139	1452.82		-0.075	1505.99	0.857	1452.82		0.137	1505.99	1.069	1452.82
		-9.961	2.11554e-96		-1.01	1497.53	-0.078	1446.33		-0.792	1497.53	0.14	1446.33		-0.074	1497.53	0.858	1446.33		0.138	1497.53	1.07	1446.33
		-9.96	2.16478e-96		-1.009	1489.25	-0.077	1439.98		-0.791	1489.25	0.141	1439.98		-0.073	1489.25	0.859	1439.98		0.139	1489.25	1.071	1439.98
		-9.959	2.21517e-96		-1.008	1481.14	-0.076	1433.75		-0.79	1481.14	0.142	1433.75		-0.072	1481.14	0.86	1433.75		0.14	1481.14	1.072	1433.75
		-9.958	2.26672e-96		-1.007	1473.19	-0.075	1427.64		-0.789	1473.19	0.143	1427.64		-0.071	1473.19	0.861	1427.64		0.141	1473.19	1.073	1427.64
		-9.957	2.31948e-96		-1.006	1465.4	-0.074	1421.66		-0.788	1465.4	0.144	1421.66		-0.07	1465.4	0.862	1421.66		0.142	1465.4	1.074	1421.66
		-9.956	2.37347e-96		-1.005	1457.75	-0.073	1415.78		-0.787	1457.75	0.145	1415.78		-0.069	1457.75	0.863	1415.78		0.143	1457.75	1.075	1415.78
		-9.955	2.42871e-96		-1.004	1450.24	-0.072	1410.02		-0.786	1450.24	0.146	1410.02		-0.068	1450.24	0.864	1410.02		0.144	1450.24	1.076	1410.02
		-9.954	2.48524e-96		-1.003	1442.87	-0.071	1404.36		-0.785	1442.87	0.147	1404.36		-0.067	1442.87	0.865	1404.36		0.145	1442.87	1.077	1404.36
		-9.953	2.54308e-96		-1.002	1435.63	-0.07	1398.81		-0.784	1435.63	0.148	1398.81		-0.066	1435.63	0.866	1398.81		0.146	1435.63	1.078	1398.81
		-9.952	2.60227e-96		-1.001	1428.52	-0.069	1393.35		-0.783	1428.52	0.149	1393.35		-0.065	1428.52	0.867	1393.35		0.147	1428.52	1.079	1393.35
		-9.951	2.66284e-96		-1	1421.54	-0.068	1387.98		-0.782	1421.54	0.15	1387.98		-0.064	1421.54	0.868	1387.98		0.148	1421.54	1.08	1387.98
		-9.95	2.72481e-96		-0.999	1414.67	-0.067	1382.7		-0.781	1414.67	0.151	1382.7		-0.063	1414.67	0.869	1382.7		0.149	1414.67	1.081	1382.7
		-9.949	2.78823e-96		-0.998	1407.91	-0.066	1377.52		-0.78	1407.91	0.152	1377.52		-0.062	1407.91	0.87	1377.52		0.15	1407.91	1.082	1377.52
		-9.948	2.85313e-96		-0.997	1401.27	-0.065	1372.41		-0.779	1401.27	0.153	1372.41		-0.061	1401.27	0.871	1372.41		0.151	1401.27	1.083	1372.41
		-9.947	2.91953e-96		-0.996	1394.73	-0.064	1367.39		-0.778	1394.73	0.154	1367.39		-0.06	1394.73	0.872	1367.39		0.152	1394.73	1.084	1367.39
		-9.946	2.98749e-96		-0.995	1388.29	-0.063	1362.45		-0.777	1388.29	0.155	1362.45		-0.059	1388.29	0.873	1362.45		0.153	1388.29	1.085	1362.45
		-9.945	3.05702e-96		-0.994	1381.96	-0.062	1357.59		-0.776	1381.96	0.156	1357.59		-0.058	1381.96	0.874	1357.59		0.154	1381.96	1.086	1357.59
		-9.944	3.12817e-96		-0.993	1375.72	-0.061	1352.8		-0.775	1375.72	0.157	1352.8		-0.057	1375.72	0.875	1352.8		0.155	1375.72	1.087	1352.8
		-9.943	3.20098e-96		-0.992	1369.58	-0.06	1348.08		-0.774	1369.58	0.158	1348.08		-0.056	1369.58	0.876	1348.08		0.156	1369.58	1.088	1348.08
		-9.942	3.27548e-96		-0.991	1363.53	-0.059	1343.43		-0.773	1363.53	0.159	1343.43		-0.055	1363.53	0.877	1343.43		0.157	1363.53	1.089	1343.43
		-9.941	3.35171e-96		-0.99	1357.56	-0.058	1338.85		-0.772	1357.56	0.16	1338.85		-0.054	1357.56	0.878	1338.85		0.158	1357.56	1.09	1338.85
		-9.94	3.42972e-96		-0.989	1351.68	-0.057	1334.33		-0.771	1351.68	0.161	1334.33		-0.053	1351.68	0.879	1334.33		0.159	1351.68	1.091	1334.33
		-9.939	3.50955e-96		-0.988	1345.89	-0.056	1329.88		-0.77	1345.89	0.162	1329.88		-0.052	1345.89	0.88	1329.88		0.16	1345.89	1.092	1329.88
		-9.938	3.59123e-96		-0.987	1340.17	-0.055	1325.49		-0.769	1340.17	0.163	1325.49		-0.051	1340.17	0.881	1325.49		0.161	1340.17	1.093	1325.49
		-9.937	3.67482e-96		-0.986	1334.54	-0.054	1321.17		-0.768	1334.54	0.164	1321.17		-0.05	1334.54	0.882	1321.17		0.162	1334.54	1.094	1321.17
		-9.936	3.76035e-96		-0.985	1328.98	-0.053	1316.9		-0.767	1328.98	0.165	1316.9		-0.049	1328.98	0.883	1316.9		0.163	1328.98	1.095	1316.9
		-9.935	3.84787e-96		-0.984	1323.5	-0.052	1312.69		-0.766	1323.5	0.166	1312.69		-0.048	1323.5	0.884	1312.69		0.164	1323.5	1.096	1312.69
		-9.934	3.93742e-96		-0.983	1318.09	-0.051	1308.53		-0.765	1318.09	0.167	1308.53		-0.047	1318.09	0.885	1308.53		0.165	1318.09	1.097	1308.53
		-9.933	4.02906e-96		-0.982	1312.74	-0.05	1304.43		-0.764	1312.74	0.168	1304.43		-0.046	1312.74	0.886	1304.43		0.166	1312.74	1.098	1304.43
		-9.932	4.12284e-96		-0.981	1307.47	-0.049	1300.38		-0.763	1307.47	0.169	1300.38		-0.045	1307.47	0.887	1300.38		0.167	1307.47	1.099	1300.38
		-9.931	4.21879e-96		-0.98	1302.27	-0.048	1296.38		-0.762	1302.27	0.17	1296.38		-0.044	1302.27	0.888	1296.38		0.168	1302.27	1.1	1296.38
		-9.93	4.31698e-96		-0.979	1297.13	-0.047	1292.43		-0.761	1297.13	0.171	1292.43		-0.043	1297.13	0.889	1292.43		0.169	1297.13	1.101	1292.43
		-9.929	4.41746e-96		-0.978	1292.05	-0.046	1288.53		-0.76	1292.05	0.172	1288.53		-0.042	1292.05	0.89	1288.53		0.17	1292.05	1.102	1288.53
		-9.928	4.52027e-96		-0.977	1287.04	-0.045	1284.68		-0.759	1287.04	0.173	1284.68		-0.041	1287.04	0.891	1284.68		0.171	1287.04	1.103	1284.68
		-9.927	4.62548e-96		-0.976	1282.09	-0.044	1280.88		-0.758	1282.09	0.174	1280.88		-0.04	1282.09	0.892	1280.88		0.172	1282.09	1.104	1280.88
		-9.926	4.73313e-96		-0.975	1277.19	-0.043	1277.12		-0.757	1277.19	0.175	1277.12		-0.039	1277.19	0.893	1277.12		0.173	1277.19	1.105	1277.12
		-9.925	4.84329e-96		-0.974	1272.36	-0.042	1273.4		-0.756	1272.36	0.176	1273.4		-0.038	1272.36	0.894	1273.4		0.174	1272.36	1.106	1273.4
		-9.924	4.95602e-96		-0.973	1267.58	-0.041	1269.73		-0.755	1267.58	0.177	1269.73		-0.037	1267.58	0.895	1269.73		0.175	1267.58	1.107	1269.73
		-9.923	5.07136e-96		-0.972	1262.85	-0.04	1266.1		-0.754	1262.85	0.178	1266.1		-0.036	1262.85	0.896	1266.1		0.176	1262.85	1.108	1266.1
		-9.922	5.1894e-96		-0.971	1258.18	-0.039	1262.52		-0.753	1258.18	0.179	1262.52		-0.035	1258.18	0.897	1262.52		0.177	1258.18	1.109	1262.52
		-9.921	5.31017e-96		-0.97	1253.57	-0.038	1258.97		-0.752	1253.57	0.18	1258.97		-0.034	1253.57	0.898	1258.97		0.178	1253.57	1.11	1258.97
		-9.92	5.43376e-96		-0.969	1249	-0.037	1255.46		-0.751	1249	0.181	1255.46		-0.033	1249	0.899	1255.46		0.179	1249	1.111	1255.46
		-9.919	5.56023e-96		-0.968	1244.49	-0.036	1251.99		-0.75	1244.49	0.182	1251.99		-0.032	1244.49	0.9	1251.99		0.18	1244.49	1.112	1251.99
		-9.918	5.68964e-96		-0.967	1240.02	-0.035	1248.56		-0.749	1240.02	0.183	1248.56		-0.031	1240.02	0.901	1248.56		0.181	1240.02	1.113	1248.56
		-9.917	5.82206e-96		-0.966	1235.6	-0.034	1245.17		-0.748	1235.6	0.184	1245.17		-0.03	1235.6	0.902	1245.17		0.182	1235.6	1.114	1245.17
		-9.916	5.95756e-96		-0.965	1231.23	-0.033	1241.81		-0.747	1231.23	0.185	1241.81		-0.029	1231.23	0.903	1241.81		0.183	1231.23	1.115	1241.81
		-9.915	6.09622e-96		-0.964	1226.91	-0.032	1238.49		-0.746	1226.91	0.186	1238.49		-0.028	1226.91	0.904	1238.49		0.184	1226.91	1.116	1238.49
		-9.914	6.23811e-96		-0.963	1222.63	-0.031	1235.2		-0.745	1222.63	0.187	1235.2		-0.027	1222.63	0.905	1235.2		0.185	1222.63	1.117	1235.2
		-9.913	6.38329e-96		-0.962	1218.39	-0.03	1231.95		-0.744	1218.39	0.188	1231.95		-0.026	1218.39	0.906	1231.95		0.186	1218.39	1.118	1231.95
		-9.912	6.53186e-96		-0.961	1214.2	-0.029	1228.73		-0.743	1214.2	0.189	1228.73		-0.025	1214.2	0.907	1228.73		0.187	1214.2	1.119	1228.73
		-9.911	6.68388e-96		-0.96	1210.05	-0.028	1225.54		-0.742	1210.05	0.19	1225.54		-0.024	1210.05	0.908	1225.54		0.188	1210.05	1.12	1225.54
		-9.91	6.83944e-96		-0.959	1205.95	-0.027	1222.39		-0.741	1205.95	0.191	1222.39		-0.023	1205.95	0.909	1222.39		0.189	1205.95	1.121	1222.39
		-9.909	6.99862e-96		-0.958	1201.88	-0.026	1219.26		-0.74	1201.88	0.192	1219.26		-0.022	1201.88	0.91	1219.26		0.19	1201.88	1.122	1219.26
		-9.908	7.1615e-96		-0.957	1197.86	-0.025	1216.17		-0.739	1197.86	0.193	1216.17		-0.021	1197.86	0.911	1216.17		0.191	1197.86	1.123	1216.17
		-9.907	7.32818e-96		-0.956	1193.87	-0.024	1213.11		-0.738	1193.87	0.194	1213.11		-0.02	1193.87	0.912	1213.11		0.192	1193.87	1.124	1213.11
		-9.906	7.49873e-96		-0.955	1189.92	-0.023	1210.08		-0.737	1189.92	0.195	1210.08		-0.019	1189.92	0.913	1210.08		0.193	1189.92	1.125	1210.08
		-9.905	7.67326e-96		-0.954	1186.01	-0.022	1207.07		-0.736	1186.01	0.196	1207.07		-0.018	1186.01	0.914	1207.07		0.194	1186.01	1.126	1207.07
		-9.904	7.85185e-96		-0.953	1182.14	-0.021	1204.1		-0.735	1182.14	0.197	1204.1		-0.017	1182.14	0.915	1204.1		0.195	1182.14	1.127	1204.1
		-9.903	8.03459e-96		-0.952	1178.3	-0.02	1201.15		-0.734	1178.3	0.198	1201.15		-0.016	1178.3	0.916	1201.15		0.196	1178.3	1.128	1201.15
		-9.902	8.22158e-96		-0.951	1174.5	-0.019	1198.23		-0.733	1174.5	0.199	1198.23		-0.015	1174.5	0.917	1198.23		0.197	1174.5	1.129	1198.23
		-9.901	8.41293e-96		-0.95	1170.74	-0.018	1195.34		-0.732	1170.74	0.2	1195.34		-0.014	1170.74	0.918	1195.34		0.198	1170.74	1.13	1195.34
		-9.9	8.60873e-96		-0.949	1167.01	-0.017	1192.47		-0.731	1167.01	0.201	1192.47		-0.013	1167.01	0.919	1192.47		0.199	1167.01	1.131	1192.47
		-9.899	8.80909e-96		-0.948	1163.31	-0.016	1189.63		-0.73	1163.31	0.202	1189.63		-0.012	1163.31	0.92	1189.63		0.2	1163.31	1.132	1189.63
		-9.898	9.01411e-96		-0.947	1159.65	-0.015	1186.82		-0.729	1159.65	0.203	1186.82		-0.011	1159.65	0.921	1186.82		0.201	1159.65	1.133	1186.82
		-9.897	9.2239e-96		-0.946	1156.02	-0.014	1184.03		-0.728	1156.02	0.204	1184.03		-0.01	1156.02	0.922	1184.03		0.202	1156.02	1.134	1184.03
		-9.896	9.43857e-96		-0.945	1152.42	-0.013	1181.26		-0.727	1152.42	0.205	1181.26		-0.009	1152.42	0.923	1181.26		0.203	1152.42	1.135	1181.26
		-9.895	9.65824e-96		-0.944	1148.85	-0.012	1178.52		-0.726	1148.85	0.206	1178.52		-0.008	1148.85	0.924	1178.52		0.204	1148.85	1.136	1178.52
		-9.894	9.88302e-96		-0.943	1145.31	-0.011	1175.81		-0.725	1145.31	0.207	1175.81		-0.007	1145.31	0.925	1175.81		0.205	1145.31	1.137	1175.81
		-9.893	1.0113e-95		-0.942	1141.81	-0.01	1173.11		-0.724	1141.81	0.208	1173.11		-0.006	1141.81	0.926	1173.11		0.206	1141.81	1.138	1173.11
		-9.892	1.03484e-95		-0.941	1138.33	-0.009	1170.44		-0.723	1138.33	0.209	1170.44		-0.005	1138.33	0.927	1170.44		0.207	1138.33	1.139	1170.44
		-9.891	1.05892e-95		-0.94	1134.89	-0.008	1167.8		-0.722	1134.89	0.21	1167.8		-0.004	1134.89	0.928	1167.8		0.208	1134.89	1.14	1167.8
		-9.89	1.08357e-95		-0.939	1131.47	-0.007	1165.17		-0.721	1131.47	0.211	1165.17		-0.003	1131.47	0.929	1165.17		0.209	1131.47	1.141	1165.17
		-9.889	1.10879e-95		-0.938	1128.08	-0.006	1162.57		-0.72	1128.08	0.212	1162.57		-0.002	1128.08	0.93	1162.57		0.21	1128.08	1.142	1162.57
		-9.888	1.13459e-95		-0.937	1124.73	-0.005	1159.99		-0.719	1124.73	0.213	1159.99		-0.001	1124.73	0.931	1159.99		0.211	1124.73	1.143	1159.99
		-9.887	1.161e-95		-0.936	1121.39	-0.004	1157.43		-0.718	1121.39	0.214	1157.43		-3.33067e-16	1121.39	0.932	1157.43		0.212	1121.39	1.144	1157.43
		-9.886	1.18802e-95		-0.935	1118.09	-0.003	1154.89		-0.717	1118.09	0.215	1154.89		0.001	1118.09	0.933	1154.89		0.213	1118.09	1.145	1154.89
		-9.885	1.21567e-95		-0.934	1114.81	-0.002	1152.37		-0.716	1114.81	0.216	1152.37		0.002	1114.81	0.934	1152.37		0.214	1114.81	1.146	1152.37
		-9.884	1.24396e-95		-0.933	1111.56	-0.001	1149.87		-0.715	1111.56	0.217	1149.87		0.003	1111.56	0.935	1149.87		0.215	1111.56	1.147	1149.87
		-9.883	1.27291e-95		-0.932	1108.33	-2.22045e-16	1147.39		-0.714	1108.33	0.218	1147.39		0.004	1108.33	0.936	1147.39		0.216	1108.33	1.148	1147.39
		-9.882	1.30254e-95		-0.931	1105.13	0.001	1144.93		-0.713	1105.13	0.219	1144.93		0.005	1105.13	0.937	1144.93		0.217	1105.13	1.149	1144.93
		-9.881	1.33285e-95		-0.93	1101.96	0.002	1142.5		-0.712	1101.96	0.22	1142.5		0.006	1101.96	0.938	1142.5		0.218	1101.96	1.15	1142.5
		-9.88	1.36387e-95		-0.929	1098.81	0.003	1140.08		-0.711	1098.81	0.221	1140.08		0.007	1098.81	0.939	1140.08		0.219	1098.81	1.151	1140.08
		-9.879	1.39561e-95		-0.928	1095.68	0.004	1137.67		-0.71	1095.68	0.222	1137.67		0.008	1095.68	0.94	1137.67		0.22	1095.68	1.152	1137.67
		-9.878	1.42809e-95		-0.927	1092.58	0.005	1135.29		-0.709	1092.58	0.223	1135.29		0.009	1092.58	0.941	1135.29		0.221	1092.58	1.153	1135.29
		-9.877	1.46133e-95		-0.926	1089.5	0.006	1132.93		-0.708	1089.5	0.224	1132.93		0.01	1089.5	0.942	1132.93		0.222	1089.5	1.154	1132.93
		-9.876	1.49534e-95		-0.925	1086.45	0.007	1130.58		-0.707	1086.45	0.225	1130.58		0.011	1086.45	0.943	1130.58		0.223	1086.45	1.155	1130.58
		-9.875	1.53014e-95		-0.924	1083.42	0.008	1128.25		-0.706	1083.42	0.226	1128.25		0.012	1083.42	0.944	1128.25		0.224	1083.42	1.156	1128.25
		-9.874	1.56575e-95		-0.923	1080.41	0.009	1125.94		-0.705	1080.41	0.227	1125.94		0.013	1080.41	0.945	1125.94		0.225	1080.41	1.157	1125.94
		-9.873	1.60219e-95		-0.922	1077.42	0.01	1123.64		-0.704	1077.42	0.228	1123.64		0.014	1077.42	0.946	1123.64		0.226	1077.42	1.158	1123.64
		-9.872	1.63948e-95		-0.921	1074.46	0.011	1121.37		-0.703	1074.46	0.229	1121.37		0.015	1074.46	0.947	1121.37		0.227	1074.46	1.159	1121.37
		-9.871	1.67764e-95		-0.92	1071.52	0.012	1119.11		-0.702	1071.52	0.23	1119.11		0.016	1071.52	0.948	1119.11		0.228	1071.52	1.16	1119.11
		-9.87	1.71668e-95		-0.919	1068.6	0.013	1116.86		-0.701	1068.6	0.231	1116.86		0.017	1068.6	0.949	1116.86		0.229	1068.6	1.161	1116.86
		-9.869	1.75663e-95		-0.918	1065.7	0.014	1114.63		-0.7	1065.7	0.232	1114.63		0.018	1065.7	0.95	1114.63		0.23	1065.7	1.162	1114.63
		-9.868	1.79752e-95		-0.917	1062.82	0.015	1112.42		-0.699	1062.82	0.233	1112.42		0.019	1062.82	0.951	1112.42		0.231	1062.82	1.163	1112.42
		-9.867	1.83935e-95		-0.916	1059.96	0.016	1110.23		-0.698	1059.96	0.234	1110.23		0.02	1059.96	0.952	1110.23		0.232	1059.96	1.164	1110.23
		-9.866	1.88216e-95		-0.915	1057.12	0.017	1108.04		-0.697	1057.12	0.235	1108.04		0.021	1057.12	0.953	1108.04		0.233	1057.12	1.165	1108.04
		-9.865	1.92596e-95		-0.914	1054.3	0.018	1105.88		-0.696	1054.3	0.236	1105.88		0.022	1054.3	0.954	1105.88		0.234	1054.3	1.166	1105.88
		-9.864	1.97078e-95		-0.913	1051.5	0.019	1103.73		-0.695	1051.5	0.237	1103.73		0.023	1051.5	0.955	1103.73		0.235	1051.5	1.167	1103.73
		-9.863	2.01665e-95		-0.912	1048.73	0.02	1101.59		-0.694	1048.73	0.238	1101.59		0.024	1048.73	0.956	1101.59		0.236	1048.73	1.168	1101.59
		-9.862	2.06358e-95		-0.911	1045.97	0.021	1099.47		-0.693	1045.97	0.239	1099.47		0.025	1045.97	0.957	1099.47		0.237	1045.97	1.169	1099.47
		-9.861	2.11161e-95		-0.91	1043.22	0.022	1097.37		-0.692	1043.22	0.24	1097.37		0.026	1043.22	0.958	1097.37		0.238	1043.22	1.17	1097.37
		-9.86	2.16075e-95		-0.909	1040.5	0.023	1095.28		-0.691	1040.5	0.241	1095.28		0.027	1040.5	0.959	1095.28		0.239	1040.5	1.171	1095.28
		-9.859	2.21104e-95		-0.908	1037.8	0.024	1093.2		-0.69	1037.8	0.242	1093.2		0.028	1037.8	0.96	1093.2		0.24	1037.8	1.172	1093.2
		-9.858	2.2625e-95		-0.907	1035.11	0.025	1091.14		-0.689	1035.11	0.243	1091.14		0.029	1035.11	0.961	1091.14		0.241	1035.11	1.173	1091.14
		-9.857	2.31515e-95		-0.906	1032.45	0.026	1089.09		-0.688	1032.45	0.244	1089.09		0.03	1032.45	0.962	1089.09		0.242	1032.45	1.174	1089.09
		-9.856	2.36903e-95		-0.905	1029.8	0.027	1087.05		-0.687	1029.8	0.245	1087.05		0.031	1029.8	0.963	1087.05		0.243	1029.8	1.175	1087.05
		-9.855	2.42416e-95		-0.904	1027.17	0.028	1085.03		-0.686	1027.17	0.246	1085.03		0.032	1027.17	0.964	1085.03		0.244	1027.17	1.176	1085.03
		-9.854	2.48058e-95		-0.903	1024.55	0.029	1083.02		-0.685	1024.55	0.247	1083.02		0.033	1024.55	0.965	1083.02		0.245	1024.55	1.177	1083.02
		-9.853	2.53831e-95		-0.902	1021.95	0.03	1081.02		-0.684	1021.95	0.248	1081.02		0.034	1021.95	0.966	1081.02		0.246	1021.95	1.178	1081.02
		-9.852	2.59739e-95		-0.901	1019.37	0.031	1079.04		-0.683	1019.37	0.249	1079.04		0.035	1019.37	0.967	1079.04		0.247	1019.37	1.179	1079.04
		-9.851	2.65783e-95		-0.9	1016.81	0.032	1077.07		-0.682	1016.81	0.25	1077.07		0.036	1016.81	0.968	1077.07		0.248	1016.81	1.18	1077.07
		-9.85	2.71969e-95		-0.899	1014.26	0.033	1075.11		-0.681	1014.26	0.251	1075.11		0.037	1014.26	0.969	1075.11		0.249	1014.26	1.181	1075.11
		-9.849	2.78298e-95		-0.898	1011.73	0.034	1073.17		-0.68	1011.73	0.252	1073.17		0.038	1011.73	0.97	1073.17		0.25	1011.73	1.182	1073.17
		-9.848	2.84775e-95		-0.897	1009.21	0.035	1071.23		-0.679	1009.21	0.253	1071.23		0.039	1009.21	0.971	1071.23		0.251	1009.21	1.183	1071.23
		-9.847	2.91402e-95		-0.896	1006.72	0.036	1069.31		-0.678	1006.72	0.254	1069.31		0.04	1006.72	0.972	1069.31		0.252	1006.72	1.184	1069.31
		-9.846	2.98184e-95		-0.895	1004.23	0.037	1067.41		-0.677	1004.23	0.255	1067.41		0.041	1004.23	0.973	1067.41		0.253	1004.23	1.185	1067.41
		-9.845	3.05124e-95		-0.894	1001.76	0.038	1065.51		-0.676	1001.76	0.256	1065.51		0.042	1001.76	0.974	1065.51		0.254	1001.76	1.186	1065.51
		-9.844	3.12225e-95		-0.893	999.311	0.039	1063.62		-0.675	999.311	0.257	1063.62		0.043	999.311	0.975	1063.62		0.255	999.311	1.187	1063.62
		-9.843	3.19491e-95		-0.892	996.873	0.04	1061.75		-0.674	996.873	0.258	1061.75		0.044	996.873	0.976	1061.75		0.256	996.873	1.188	1061.75
		-9.842	3.26926e-95		-0.891	994.451	0.041	1059.89		-0.673	994.451	0.259	1059.89		0.045	994.451	0.977	1059.89		0.257	994.451	1.189	1059.89
		-9.841	3.34535e-95		-0.89	992.043	0.042	1058.04		-0.672	992.043	0.26	1058.04		0.046	992.043	0.978	1058.04		0.258	992.043	1.19	1058.04
		-9.84	3.4232e-95		-0.889	989.65	0.043	1056.2		-0.671	989.65	0.261	1056.2		0.047	989.65	0.979	1056.2		0.259	989.65	1.191	1056.2
		-9.839	3.50287e-95		-0.888	987.271	0.044	1054.37		-0.67	987.271	0.262	1054.37		0.048	987.271	0.98	1054.37		0.26	987.271	1.192	1054.37
		-9.838	3.58439e-95		-0.887	984.906	0.045	1052.56		-0.669	984.906	0.263	1052.56		0.049	984.906	0.981	1052.56		0.261	984.906	1.193	1052.56
		-9.837	3.66781e-95		-0.886	982.556	0.046	1050.75		-0.668	982.556	0.264	1050.75		0.05	982.556	0.982	1050.75		0.262	982.556	1.194	1050.75
		-9.836	3.75316e-95		-0.885	980.22	0.047	1048.95		-0.667	980.22	0.265	1048.95		0.051	980.22	0.983	1048.95		0.263	980.22	1.195	1048.95
		-9.835	3.84051e-95		-0.884	977.897	0.048	1047.17		-0.666	977.897	0.266	1047.17		0.052	977.897	0.984	1047.17		0.264	977.897	1.196	1047.17
		-9.834	3.92989e-95		-0.883	975.588	0.049	1045.4		-0.665	975.588	0.267	1045.4		0.053	975.588	0.985	1045.4		0.265	975.588	1.197	1045.4
		-9.833	4.02134e-95		-0.882	973.293	0.05	1043.63		-0.664	973.293	0.268	1043.63		0.054	973.293	0.986	1043.63		0.266	973.293	1.198	1043.63
		-9.832	4.11493e-95		-0.881	971.011	0.051	1041.88		-0.663	971.011	0.269	1041.88		0.055	971.011	0.987	1041.88		0.267	971.011	1.199	1041.88
		-9.831	4.21069e-95		-0.88	968.742	0.052	1040.13		-0.662	968.742	0.27	1040.13		0.056	968.742	0.988	1040.13		0.268	968.742	1.2	1040.13
		-9.83	4.30869e-95		-0.879	966.486	0.053	1038.4		-0.661	966.486	0.271	1038.4		0.057	966.486	0.989	1038.4		0.269	966.486	1.201	1038.4
		-9.829	4.40896e-95		-0.878	964.243	0.054	1036.68		-0.66	964.243	0.272	1036.68		0.058	964.243	0.99	1036.68		0.27	964.243	1.202	1036.68
		-9.828	4.51157e-95		-0.877	962.013	0.055	1034.96		-0.659	962.013	0.273	1034.96		0.059	962.013	0.991	1034.96		0.271	962.013	1.203	1034.96
		-9.827	4.61656e-95		-0.876	959.796	0.056	1033.26		-0.658	959.796	0.274	1033.26		0.06	959.796	0.992	1033.26		0.272	959.796	1.204	1033.26
		-9.826	4.724e-95		-0.875	957.591	0.057	1031.57		-0.657	957.591	0.275	1031.57		0.061	957.591	0.993	1031.57		0.273	957.591	1.205	1031.57
		-9.825	4.83394e-95		-0.874	955.398	0.058	1029.88		-0.656	955.398	0.276	1029.88		0.062	955.398	0.994	1029.88		0.274	955.398	1.206	1029.88
		-9.824	4.94643e-95		-0.873	953.218	0.059	1028.21		-0.655	953.218	0.277	1028.21		0.063	953.218	0.995	1028.21		0.275	953.218	1.207	1028.21
		-9.823	5.06155e-95		-0.872	951.05	0.06	1026.54		-0.654	951.05	0.278	1026.54		0.064	951.05	0.996	1026.54		0.276	951.05	1.208	1026.54
		-9.822	5.17934e-95		-0.871	948.894	0.061	1024.88		-0.653	948.894	0.279	1024.88		0.065	948.894	0.997	1024.88		0.277	948.894	1.209	1024.88
		-9.821	5.29987e-95		-0.87	946.749	0.062	1023.23		-0.652	946.749	0.28	1023.23		0.066	946.749	0.998	1023.23		0.278	946.749	1.21	1023.23
		-9.82	5.42321e-95		-0.869	944.617	0.063	1021.6		-0.651	944.617	0.281	1021.6		0.067	944.617	0.999	1021.6		0.279	944.617	1.211	1021.6
		-9.819	5.54942e-95		-0.868	942.496	0.064	1019.97		-0.65	942.496	0.282	1019.97		0.068	942.496	1	1019.97		0.28	942.496	1.212	1019.97
		-9.818	5.67857e-95		-0.867	940.386	0.065	1018.35		-0.649	940.386	0.283	1018.35		0.069	940.386	1.001	1018.35		0.281	940.386	1.213	1018.35
		-9.817	5.81072e-95		-0.866	938.288	0.066	1016.73		-0.648	938.288	0.284	1016.73		0.07	938.288	1.002	1016.73		0.282	938.288	1.214	1016.73
		-9.816	5.94594e-95		-0.865	936.202	0.067	1015.13		-0.647	936.202	0.285	1015.13		0.071	936.202	1.003	1015.13		0.283	936.202	1.215	1015.13
		-9.815	6.08432e-95		-0.864	934.126	0.068	1013.53		-0.646	934.126	0.286	1013.53		0.072	934.126	1.004	1013.53		0.284	934.126	1.216	1013.53
		-9.814	6.22591e-95		-0.863	932.061	0.069	1011.95		-0.645	932.061	0.287	1011.95		0.073	932.061	1.005	1011.95		0.285	932.061	1.217	1011.95
		-9.813	6.3708e-95		-0.862	930.008	0.07	1010.37		-0.644	930.008	0.288	1010.37		0.074	930.008	1.006	1010.37		0.286	930.008	1.218	1010.37
		-9.812	6.51906e-95		-0.861	927.965	0.071	1008.8		-0.643	927.965	0.289	1008.8		0.075	927.965	1.007	1008.8		0.287	927.965	1.219	1008.8
		-9.811	6.67077e-95		-0.86	925.933	0.072	1007.24		-0.642	925.933	0.29	1007.24		0.076	925.933	1.008	1007.24		0.288	925.933	1.22	1007.24
		-9.81	6.82601e-95		-0.859	923.911	0.073	1005.69		-0.641	923.911	0.291	1005.69		0.077	923.911	1.009	1005.69		0.289	923.911	1.221	1005.69
		-9.809	6.98487e-95		-0.858	921.9	0.074	1004.14		-0.64	921.9	0.292	1004.14		0.078	921.9	1.01	1004.14		0.29	921.9	1.222	1004.14
		-9.808	7.14742e-95		-0.857	919.9	0.075	1002.6		-0.639	919.9	0.293	1002.6		0.079	919.9	1.011	1002.6		0.291	919.9	1.223	1002.6
		-9.807	7.31375e-95		-0.856	917.909	0.076	1001.07		-0.638	917.909	0.294	1001.07		0.08	917.909	1.012	1001.07		0.292	917.909	1.224	1001.07
		-9.806	7.48395e-95		-0.855	915.929	0.077	999.551		-0.637	915.929	0.295	999.551		0.081	915.929	1.013	999.551		0.293	915.929	1.225	999.551
		-9.805	7.65812e-95		-0.854	913.959	0.078	998.037		-0.636	913.959	0.296	998.037		0.082	913.959	1.014	998.037		0.294	913.959	1.226	998.037
		-9.804	7.83634e-95		-0.853	911.999	0.079	996.531		-0.635	911.999	0.297	996.531		0.083	911.999	1.015	996.531		0.295	911.999	1.227	996.531
		-9.803	8.0187e-95		-0.852	910.049	0.08	995.033		-0.634	910.049	0.298	995.033		0.084	910.049	1.016	995.033		0.296	910.049	1.228	995.033
		-9.802	8.20531e-95		-0.851	908.109	0.081	993.542		-0.633	908.109	0.299	993.542		0.085	908.109	1.017	993.542		0.297	908.109	1.229	993.542
		-9.801	8.39626e-95		-0.85	906.178	0.082	992.058		-0.632	906.178	0.3	992.058		0.086	906.178	1.018	992.058		0.298	906.178	1.23	992.058
		-9.8	8.59166e-95		-0.849	904.258	0.083	990.582		-0.631	904.258	0.301	990.582		0.087	904.258	1.019	990.582		0.299	904.258	1.231	990.582
		-9.799	8.7916e-95		-0.848	902.346	0.084	989.113		-0.63	902.346	0.302	989.113		0.088	902.346	1.02	989.113		0.3	902.346	1.232	989.113
		-9.798	8.99619e-95		-0.847	900.444	0.085	987.652		-0.629	900.444	0.303	987.652		0.089	900.444	1.021	987.652		0.301	900.444	1.233	987.652
		-9.797	9.20555e-95		-0.846	898.552	0.086	986.198		-0.628	898.552	0.304	986.198		0.09	898.552	1.022	986.198		0.302	898.552	1.234	986.198
		-9.796	9.41977e-95		-0.845	896.669	0.087	984.75		-0.627	896.669	0.305	984.75		0.091	896.669	1.023	984.75		0.303	896.669	1.235	984.75
		-9.795	9.63899e-95		-0.844	894.795	0.088	983.31		-0.626	894.795	0.306	983.31		0.092	894.795	1.024	983.31		0.304	894.795	1.236	983.31
		-9.794	9.8633e-95		-0.843	892.93	0.089	981.877		-0.625	892.93	0.307	981.877		0.093	892.93	1.025	981.877		0.305	892.93	1.237	981.877
		-9.793	1.00928e-94		-0.842	891.074	0.09	980.451		-0.624	891.074	0.308	980.451		0.094	891.074	1.026	980.451		0.306	891.074	1.238	980.451
		-9.792	1.03277e-94		-0.841	889.227	0.091	979.032		-0.623	889.227	0.309	979.032		0.095	889.227	1.027	979.032		0.307	889.227	1.239	979.032
		-9.791	1.0568e-94		-0.84	887.389	0.092	977.619		-0.622	887.389	0.31	977.619		0.096	887.389	1.028	977.619		0.308	887.389	1.24	977.619
		-9.79	1.0814e-94		-0.839	885.559	0.093	976.213		-0.621	885.559	0.311	976.213		0.097	885.559	1.029	976.213		0.309	885.559	1.241	976.213
		-9.789	1.10656e-94		-0.838	883.739	0.094	974.814		-0.62	883.739	0.312	974.814		0.098	883.739	1.03	974.814		0.31	883.739	1.242	974.814
		-9.788	1.13232e-94		-0.837	881.927	0.095	973.422		-0.619	881.927	0.313	973.422		0.099	881.927	1.031	973.422		0.311	881.927	1.243	973.422
		-9.787	1.15867e-94		-0.836	880.124	0.096	972.036		-0.618	880.124	0.314	972.036		0.1	880.124	1.032	972.036		0.312	880.124	1.244	972.036
		-9.786	1.18563e-94		-0.835	878.329	0.097	970.657		-0.617	878.329	0.315	970.657		0.101	878.329	1.033	970.657		0.313	878.329	1.245	970.657
		-9.785	1.21322e-94		-0.834	876.542	0.098	969.284		-0.616	876.542	0.316	969.284		0.102	876.542	1.034	969.284		0.314	876.542	1.246	969.284
		-9.784	1.24145e-94		-0.833	874.764	0.099	967.917		-0.615	874.764	0.317	967.917		0.103	874.764	1.035	967.917		0.315	874.764	1.247	967.917
		-9.783	1.27034e-94		-0.832	872.994	0.1	966.557		-0.614	872.994	0.318	966.557		0.104	872.994	1.036	966.557		0.316	872.994	1.248	966.557
		-9.782	1.29991e-94		-0.831	871.232	0.101	965.203		-0.613	871.232	0.319	965.203		0.105	871.232	1.037	965.203		0.317	871.232	1.249	965.203
		-9.781	1.33016e-94		-0.83	869.479	0.102	963.856		-0.612	869.479	0.32	963.856		0.106	869.479	1.038	963.856		0.318	869.479	1.25	963.856
		-9.78	1.36111e-94		-0.829	867.733	0.103	962.514		-0.611	867.733	0.321	962.514		0.107	867.733	1.039	962.514		0.319	867.733	1.251	962.514
		-9.779	1.39279e-94		-0.828	865.996	0.104	961.179		-0.61	865.996	0.322	961.179		0.108	865.996	1.04	961.179		0.32	865.996	1.252	961.179
		-9.778	1.4252e-94		-0.827	864.266	0.105	959.85		-0.609	864.266	0.323	959.85		0.109	864.266	1.041	959.85		0.321	864.266	1.253	959.85
		-9.777	1.45836e-94		-0.826	862.544	0.106	958.527		-0.608	862.544	0.324	958.527		0.11	862.544	1.042	958.527		0.322	862.544	1.254	958.527
		-9.776	1.4923e-94		-0.825	860.83	0.107	957.21		-0.607	860.83	0.325	957.21		0.111	860.83	1.043	957.21		0.323	860.83	1.255	957.21
		-9.775	1.52703e-94		-0.824	859.124	0.108	955.898		-0.606	859.124	0.326	955.898		0.112	859.124	1.044	955.898		0.324	859.124	1.256	955.898
		-9.774	1.56256e-94		-0.823	857.425	0.109	954.593		-0.605	857.425	0.327	954.593		0.113	857.425	1.045	954.593		0.325	857.425	1.257	954.593
		-9.773	1.59893e-94		-0.822	855.734	0.11	953.293		-0.604	855.734	0.328	953.293		0.114	855.734	1.046	953.293		0.326	855.734	1.258	953.293
		-9.772	1.63614e-94		-0.821	854.051	0.111	952		-0.603	854.051	0.329	952		0.115	854.051	1.047	952		0.327	854.051	1.259	952
		-9.771	1.67421e-94		-0.82	852.375	0.112	950.712		-0.602	852.375	0.33	950.712		0.116	852.375	1.048	950.712		0.328	852.375	1.26	950.712
		-9.77	1.71317e-94		-0.819	850.706	0.113	949.429		-0.601	850.706	0.331	949.429		0.117	850.706	1.049	949.429		0.329	850.706	1.261	949.429
		-9.769	1.75304e-94		-0.818	849.045	0.114	948.152		-0.6	849.045	0.332	948.152		0.118	849.045	1.05	948.152		0.33	849.045	1.262	948.152
		-9.768	1.79383e-94		-0.817	847.39	0.115	946.881		-0.599	847.39	0.333	946.881		0.119	847.39	1.051	946.881		0.331	847.39	1.263	946.881
		-9.767	1.83558e-94		-0.816	845.744	0.116	945.616		-0.598	845.744	0.334	945.616		0.12	845.744	1.052	945.616		0.332	845.744	1.264	945.616
		-9.766	1.87829e-94		-0.815	844.104	0.117	944.356		-0.597	844.104	0.335	944.356		0.121	844.104	1.053	944.356		0.333	844.104	1.265	944.356
		-9.765	1.922e-94		-0.814	842.471	0.118	943.101		-0.596	842.471	0.336	943.101		0.122	842.471	1.054	943.101		0.334	842.471	1.266	943.101
		-9.764	1.96673e-94		-0.813	840.846	0.119	941.852		-0.595	840.846	0.337	941.852		0.123	840.846	1.055	941.852		0.335	840.846	1.267	941.852
		-9.763	2.0125e-94		-0.812	839.227	0.12	940.608		-0.594	839.227	0.338	940.608		0.124	839.227	1.056	940.608		0.336	839.227	1.268	940.608
		-9.762	2.05933e-94		-0.811	837.615	0.121	939.369		-0.593	837.615	0.339	939.369		0.125	837.615	1.057	939.369		0.337	837.615	1.269	939.369
		-9.761	2.10725e-94		-0.81	836.011	0.122	938.136		-0.592	836.011	0.34	938.136		0.126	836.011	1.058	938.136		0.338	836.011	1.27	938.136
		-9.76	2.15629e-94		-0.809	834.413	0.123	936.908		-0.591	834.413	0.341	936.908		0.127	834.413	1.059	936.908		0.339	834.413	1.271	936.908
		-9.759	2.20647e-94		-0.808	832.822	0.124	935.685		-0.59	832.822	0.342	935.685		0.128	832.822	1.06	935.685		0.34	832.822	1.272	935.685
		-9.758	2.25781e-94		-0.807	831.237	0.125	934.468		-0.589	831.237	0.343	934.468		0.129	831.237	1.061	934.468		0.341	831.237	1.273	934.468
		-9.757	2.31035e-94		-0.806	829.659	0.126	933.255		-0.588	829.659	0.344	933.255		0.13	829.659	1.062	933.255		0.342	829.659	1.274	933.255
		-9.756	2.36412e-94		-0.805	828.088	0.127	932.048		-0.587	828.088	0.345	932.048		0.131	828.088	1.063	932.048		0.343	828.088	1.275	932.048
		-9.755	2.41913e-94		-0.804	826.523	0.128	930.845		-0.586	826.523	0.346	930.845		0.132	826.523	1.064	930.845		0.344	826.523	1.276	930.845
		-9.754	2.47543e-94		-0.803	824.965	0.129	929.648		-0.585	824.965	0.347	929.648		0.133	824.965	1.065	929.648		0.345	824.965	1.277	929.648
		-9.753	2.53303e-94		-0.802	823.414	0.13	928.455		-0.584	823.414	0.348	928.455		0.134	823.414	1.066	928.455		0.346	823.414	1.278	928.455
		-9.752	2.59198e-94		-0.801	821.868	0.131	927.268		-0.583	821.868	0.349	927.268		0.135	821.868	1.067	927.268		0.347	821.868	1.279	927.268
		-9.751	2.65229e-94		-0.8	820.33	0.132	926.085		-0.582	820.33	0.35	926.085		0.136	820.33	1.068	926.085		0.348	820.33	1.28	926.085
		-9.75	2.71401e-94		-0.799	818.797	0.133	924.907		-0.581	818.797	0.351	924.907		0.137	818.797	1.069	924.907		0.349	818.797	1.281	924.907
		-9.749	2.77717e-94		-0.798	817.271	0.134	923.734		-0.58	817.271	0.352	923.734		0.138	817.271	1.07	923.734		0.35	817.271	1.282	923.734
		-9.748	2.8418e-94		-0.797	815.75	0.135	922.566		-0.579	815.75	0.353	922.566		0.139	815.75	1.071	922.566		0.351	815.75	1.283	922.566
		-9.747	2.90793e-94		-0.796	814.237	0.136	921.403		-0.578	814.237	0.354	921.403		0.14	814.237	1.072	921.403		0.352	814.237	1.284	921.403
		-9.746	2.97559e-94		-0.795	812.729	0.137	920.244		-0.577	812.729	0.355	920.244		0.141	812.729	1.073	920.244		0.353	812.729	1.285	920.244
		-9.745	3.04484e-94		-0.794	811.227	0.138	919.09		-0.576	811.227	0.356	919.09		0.142	811.227	1.074	919.09		0.354	811.227	1.286	919.09
		-9.744	3.11569e-94		-0.793	809.731	0.139	917.94		-0.575	809.731	0.357	917.94		0.143	809.731	1.075	917.94		0.355	809.731	1.287	917.94
		-9.743	3.1882e-94		-0.792	808.242	0.14	916.796		-0.574	808.242	0.358	916.796		0.144	808.242	1.076	916.796		0.356	808.242	1.288	916.796
		-9.742	3.26239e-94		-0.791	806.758	0.141	915.655		-0.573	806.758	0.359	915.655		0.145	806.758	1.077	915.655		0.357	806.758	1.289	915.655
		-9.741	3.3383e-94		-0.79	805.28	0.142	914.52		-0.572	805.28	0.36	914.52		0.146	805.28	1.078	914.52		0.358	805.28	1.29	914.52
		-9.74	3.41599e-94		-0.789	803.808	0.143	913.388		-0.571	803.808	0.361	913.388		0.147	803.808	1.079	913.388		0.359	803.808	1.291	913.388
		-9.739	3.49548e-94		-0.788	802.342	0.144	912.261		-0.57	802.342	0.362	912.261		0.148	802.342	1.08	912.261		0.36	802.342	1.292	912.261
		-9.738	3.57682e-94		-0.787	800.881	0.145	911.139		-0.569	800.881	0.363	911.139		0.149	800.881	1.081	911.139		0.361	800.881	1.293	911.139
		-9.737	3.66005e-94		-0.786	799.426	0.146	910.021		-0.568	799.426	0.364	910.021		0.15	799.426	1.082	910.021		0.362	799.426	1.294	910.021
		-9.736	3.74522e-94		-0.785	797.977	0.147	908.908		-0.567	797.977	0.365	908.908		0.151	797.977	1.083	908.908		0.363	797.977	1.295	908.908
		-9.735	3.83238e-94		-0.784	796.534	0.148	907.798		-0.566	796.534	0.366	907.798		0.152	796.534	1.084	907.798		0.364	796.534	1.296	907.798
		-9.734	3.92156e-94		-0.783	795.096	0.149	906.693		-0.565	795.096	0.367	906.693		0.153	795.096	1.085	906.693		0.365	795.096	1.297	906.693
		-9.733	4.01281e-94		-0.782	793.664	0.15	905.593		-0.564	793.664	0.368	905.593		0.154	793.664	1.086	905.593		0.366	793.664	1.298	905.593
		-9.732	4.10619e-94		-0.781	792.237	0.151	904.496		-0.563	792.237	0.369	904.496		0.155	792.237	1.087	904.496		0.367	792.237	1.299	904.496
		-9.731	4.20174e-94		-0.78	790.816	0.152	903.404		-0.562	790.816	0.37	903.404		0.156	790.816	1.088	903.404		0.368	790.816	1.3	903.404
		-9.73	4.29952e-94		-0.779	789.4	0.153	902.316		-0.561	789.4	0.371	902.316		0.157	789.4	1.089	902.316		0.369	789.4	1.301	902.316
		-9.729	4.39957e-94		-0.778	787.99	0.154	901.232		-0.56	787.99	0.372	901.232		0.158	787.99	1.09	901.232		0.37	787.99	1.302	901.232
		-9.728	4.50194e-94		-0.777	786.585	0.155	900.152		-0.559	786.585	0.373	900.152		0.159	786.585	1.091	900.152		0.371	786.585	1.303	900.152
		-9.727	4.60671e-94		-0.776	785.185	0.156	899.077		-0.558	785.185	0.374	899.077		0.16	785.185	1.092	899.077		0.372	785.185	1.304	899.077
		-9.726	4.7139e-94		-0.775	783.791	0.157	898.005		-0.557	783.791	0.375	898.005		0.161	783.791	1.093	898.005		0.373	783.791	1.305	898.005
		-9.725	4.8236e-94		-0.774	782.402	0.158	896.937		-0.556	782.402	0.376	896.937		0.162	782.402	1.094	896.937		0.374	782.402	1.306	896.937
		-9.724	4.93584e-94		-0.773	781.018	0.159	895.874		-0.555	781.018	0.377	895.874		0.163	781.018	1.095	895.874		0.375	781.018	1.307	895.874
		-9.723	5.0507e-94		-0.772	779.639	0.16	894.814		-0.554	779.639	0.378	894.814		0.164	779.639	1.096	894.814		0.376	779.639	1.308	894.814
		-9.722	5.16823e-94		-0.771	778.265	0.161	893.759		-0.553	778.265	0.379	893.759		0.165	778.265	1.097	893.759		0.377	778.265	1.309	893.759
		-9.721	5.28849e-94		-0.77	776.897	0.162	892.707		-0.552	776.897	0.38	892.707		0.166	776.897	1.098	892.707		0.378	776.897	1.31	892.707
		-9.72	5.41155e-94		-0.769	775.534	0.163	891.659		-0.551	775.534	0.381	891.659		0.167	775.534	1.099	891.659		0.379	775.534	1.311	891.659
		-9.719	5.53748e-94		-0.768	774.175	0.164	890.615		-0.55	774.175	0.382	890.615		0.168	774.175	1.1	890.615		0.38	774.175	1.312	890.615
		-9.718	5.66634e-94		-0.767	772.822	0.165	889.575		-0.549	772.822	0.383	889.575		0.169	772.822	1.101	889.575		0.381	772.822	1.313	889.575
		-9.717	5.79819e-94		-0.766	771.474	0.166	888.539		-0.548	771.474	0.384	888.539		0.17	771.474	1.102	888.539		0.382	771.474	1.314	888.539
		-9.716	5.93312e-94		-0.765	770.13	0.167	887.507		-0.547	770.13	0.385	887.507		0.171	770.13	1.103	887.507		0.383	770.13	1.315	887.507
		-9.715	6.07118e-94		-0.764	768.792	0.168	886.478		-0.546	768.792	0.386	886.478		0.172	768.792	1.104	886.478		0.384	768.792	1.316	886.478
		-9.714	6.21245e-94		-0.763	767.458	0.169	885.453		-0.545	767.458	0.387	885.453		0.173	767.458	1.105	885.453		0.385	767.458	1.317	885.453
		-9.713	6.35701e-94		-0.762	766.129	0.17	884.432		-0.544	766.129	0.388	884.432		0.174	766.129	1.106	884.432		0.386	766.129	1.318	884.432
		-9.712	6.50494e-94		-0.761	764.805	0.171	883.414		-0.543	764.805	0.389	883.414		0.175	764.805	1.107	883.414		0.387	764.805	1.319	883.414
		-9.711	6.65631e-94		-0.76	763.486	0.172	882.401		-0.542	763.486	0.39	882.401		0.176	763.486	1.108	882.401		0.388	763.486	1.32	882.401
		-9.71	6.8112e-94		-0.759	762.172	0.173	881.39		-0.541	762.172	0.391	881.39		0.177	762.172	1.109	881.39		0.389	762.172	1.321	881.39
		-9.709	6.96969e-94		-0.758	760.862	0.174	880.384		-0.54	760.862	0.392	880.384		0.178	760.862	1.11	880.384		0.39	760.862	1.322	880.384
		-9.708	7.13188e-94		-0.757	759.557	0.175	879.381		-0.539	759.557	0.393	879.381		0.179	759.557	1.111	879.381		0.391	759.557	1.323	879.381
		-9.707	7.29783e-94		-0.756	758.256	0.176	878.381		-0.538	758.256	0.394	878.381		0.18	758.256	1.112	878.381		0.392	758.256	1.324	878.381
		-9.706	7.46765e-94		-0.755	756.961	0.177	877.386		-0.537	756.961	0.395	877.386		0.181	756.961	1.113	877.386		0.393	756.961	1.325	877.386
		-9.705	7.64142e-94		-0.754	755.669	0.178	876.393		-0.536	755.669	0.396	876.393		0.182	755.669	1.114	876.393		0.394	755.669	1.326	876.393
		-9.704	7.81923e-94		-0.753	754.383	0.179	875.404		-0.535	754.383	0.397	875.404		0.183	754.383	1.115	875.404		0.395	754.383	1.327	875.404
		-9.703	8.00118e-94		-0.752	753.101	0.18	874.419		-0.534	753.101	0.398	874.419		0.184	753.101	1.116	874.419		0.396	753.101	1.328	874.419
		-9.702	8.18737e-94		-0.751	751.823	0.181	873.437		-0.533	751.823	0.399	873.437		0.185	751.823	1.117	873.437		0.397	751.823	1.329	873.437
		-9.701	8.37788e-94		-0.75	750.55	0.182	872.459		-0.532	750.55	0.4	872.459		0.186	750.55	1.118	872.459		0.398	750.55	1.33	872.459
		-9.7	8.57283e-94		-0.749	749.281	0.183	871.484		-0.531	749.281	0.401	871.484		0.187	749.281	1.119	871.484		0.399	749.281	1.331	871.484
		-9.699	8.77231e-94		-0.748	748.017	0.184	870.512		-0.53	748.017	0.402	870.512		0.188	748.017	1.12	870.512		0.4	748.017	1.332	870.512
		-9.698	8.97644e-94		-0.747	746.757	0.185	869.544		-0.529	746.757	0.403	869.544		0.189	746.757	1.121	869.544		0.401	746.757	1.333	869.544
		-9.697	9.18532e-94		-0.746	745.502	0.186	868.579		-0.528	745.502	0.404	868.579		0.19	745.502	1.122	868.579		0.402	745.502	1.334	868.579
		-9.696	9.39905e-94		-0.745	744.25	0.187	867.617		-0.527	744.25	0.405	867.617		0.191	744.25	1.123	867.617		0.403	744.25	1.335	867.617
		-9.695	9.61777e-94		-0.744	743.003	0.188	866.659		-0.526	743.003	0.406	866.659		0.192	743.003	1.124	866.659		0.404	743.003	1.336	866.659
		-9.694	9.84156e-94		-0.743	741.761	0.189	865.704		-0.525	741.761	0.407	865.704		0.193	741.761	1.125	865.704		0.405	741.761	1.337	865.704
		-9.693	1.00706e-93		-0.742	740.522	0.19	864.752		-0.524	740.522	0.408	864.752		0.194	740.522	1.126	864.752		0.406	740.522	1.338	864.752
		-9.692	1.03049e-93		-0.741	739.288	0.191	863.804		-0.523	739.288	0.409	863.804		0.195	739.288	1.127	863.804		0.407	739.288	1.339	863.804
		-9.691	1.05447e-93		-0.74	738.058	0.192	862.859		-0.522	738.058	0.41	862.859		0.196	738.058	1.128	862.859		0.408	738.058	1.34	862.859
		-9.69	1.07901e-93		-0.739	736.833	0.193	861.917		-0.521	736.833	0.411	861.917		0.197	736.833	1.129	861.917		0.409	736.833	1.341	861.917
		-9.689	1.10411e-93		-0.738	735.611	0.194	860.978		-0.52	735.611	0.412	860.978		0.198	735.611	1.13	860.978		0.41	735.611	1.342	860.978
		-9.688	1.12981e-93		-0.737	734.393	0.195	860.042		-0.519	734.393	0.413	860.042		0.199	734.393	1.131	860.042		0.411	734.393	1.343	860.042
		-9.687	1.1561e-93		-0.736	733.18	0.196	859.11		-0.518	733.18	0.414	859.11		0.2	733.18	1.132	859.11		0.412	733.18	1.344	859.11
		-9.686	1.183e-93		-0.735	731.971	0.197	858.18		-0.517	731.971	0.415	858.18		0.201	731.971	1.133	858.18		0.413	731.971	1.345	858.18
		-9.685	1.21052e-93		-0.734	730.765	0.198	857.254		-0.516	730.765	0.416	857.254		0.202	730.765	1.134	857.254		0.414	730.765	1.346	857.254
		-9.684	1.23869e-93		-0.733	729.564	0.199	856.331		-0.515	729.564	0.417	856.331		0.203	729.564	1.135	856.331		0.415	729.564	1.347	856.331
		-9.683	1.26752e-93		-0.732	728.367	0.2	855.41		-0.514	728.367	0.418	855.41		0.204	728.367	1.136	855.41		0.416	728.367	1.348	855.41
		-9.682	1.29701e-93		-0.731	727.173	0.201	854.493		-0.513	727.173	0.419	854.493		0.205	727.173	1.137	854.493		0.417	727.173	1.349	854.493
		-9.681	1.32719e-93		-0.73	725.984	0.202	853.579		-0.512	725.984	0.42	853.579		0.206	725.984	1.138	853.579		0.418	725.984	1.35	853.579
		-9.68	1.35807e-93		-0.729	724.799	0.203	852.668		-0.511	724.799	0.421	852.668		0.207	724.799	1.139	852.668		0.419	724.799	1.351	852.668
		-9.679	1.38967e-93		-0.728	723.617	0.204	851.76		-0.51	723.617	0.422	851.76		0.208	723.617	1.14	851.76		0.42	723.617	1.352	851.76
		-9.678	1.42201e-93		-0.727	722.439	0.205	850.855		-0.509	722.439	0.423	850.855		0.209	722.439	1.141	850.855		0.421	722.439	1.353	850.855
		-9.677	1.4551e-93		-0.726	721.266	0.206	849.953		-0.508	721.266	0.424	849.953		0.21	721.266	1.142	849.953		0.422	721.266	1.354	849.953
		-9.676	1.48896e-93		-0.725	720.096	0.207	849.054		-0.507	720.096	0.425	849.054		0.211	720.096	1.143	849.054		0.423	720.096	1.355	849.054
		-9.675	1.5236e-93		-0.724	718.929	0.208	848.157		-0.506	718.929	0.426	848.157		0.212	718.929	1.144	848.157		0.424	718.929	1.356	848.157
		-9.674	1.55906e-93		-0.723	717.767	0.209	847.264		-0.505	717.767	0.427	847.264		0.213	717.767	1.145	847.264		0.425	717.767	1.357	847.264
		-9.673	1.59533e-93		-0.722	716.608	0.21	846.374		-0.504	716.608	0.428	846.374		0.214	716.608	1.146	846.374		0.426	716.608	1.358	846.374
		-9.672	1.63245e-93		-0.721	715.453	0.211	845.486		-0.503	715.453	0.429	845.486		0.215	715.453	1.147	845.486		0.427	715.453	1.359	845.486
		-9.671	1.67044e-93		-0.72	714.302	0.212	844.601		-0.502	714.302	0.43	844.601		0.216	714.302	1.148	844.601		0.428	714.302	1.36	844.601
		-9.67	1.70931e-93		-0.719	713.155	0.213	843.719		-0.501	713.155	0.431	843.719		0.217	713.155	1.149	843.719		0.429	713.155	1.361	843.719
		-9.669	1.74908e-93		-0.718	712.011	0.214	842.84		-0.5	712.011	0.432	842.84		0.218	712.011	1.15	842.84		0.43	712.011	1.362	842.84
		-9.668	1.78978e-93		-0.717	710.871	0.215	841.964		-0.499	710.871	0.433	841.964		0.219	710.871	1.151	841.964		0.431	710.871	1.363	841.964
		-9.667	1.83143e-93		-0.716	709.734	0.216	841.09		-0.498	709.734	0.434	841.09		0.22	709.734	1.152	841.09		0.432	709.734	1.364	841.09
		-9.666	1.87404e-93		-0.715	708.601	0.217	840.22		-0.497	708.601	0.435	840.22		0.221	708.601	1.153	840.22		0.433	708.601	1.365	840.22
		-9.665	1.91765e-93		-0.714	707.472	0.218	839.352		-0.496	707.472	0.436	839.352		0.222	707.472	1.154	839.352		0.434	707.472	1.366	839.352
		-9.664	1.96227e-93		-0.713	706.346	0.219	838.486		-0.495	706.346	0.437	838.486		0.223	706.346	1.155	838.486		0.435	706.346	1.367	838.486
		-9.663	2.00793e-93		-0.712	705.224	0.22	837.624		-0.494	705.224	0.438	837.624		0.224	705.224	1.156	837.624		0.436	705.224	1.368	837.624
		-9.662	2.05465e-93		-0.711	704.105	0.221	836.764		-0.493	704.105	0.439	836.764		0.225	704.105	1.157	836.764		0.437	704.105	1.369	836.764
		-9.661	2.10246e-93		-0.71	702.99	0.222	835.907		-0.492	702.99	0.44	835.907		0.226	702.99	1.158	835.907		0.438	702.99	1.37	835.907
		-9.66	2.15138e-93		-0.709	701.878	0.223	835.053		-0.491	701.878	0.441	835.053		0.227	701.878	1.159	835.053		0.439	701.878	1.371	835.053
		-9.659	2.20144e-93		-0.708	700.77	0.224	834.201		-0.49	700.77	0.442	834.201		0.228	700.77	1.16	834.201		0.44	700.77	1.372	834.201
		-9.658	2.25267e-93		-0.707	699.665	0.225	833.352		-0.489	699.665	0.443	833.352		0.229	699.665	1.161	833.352		0.441	699.665	1.373	833.352
		-9.657	2.30508e-93		-0.706	698.563	0.226	832.505		-0.488	698.563	0.444	832.505		0.23	698.563	1.162	832.505		0.442	698.563	1.374	832.505
		-9.656	2.35872e-93		-0.705	697.465	0.227	831.661		-0.487	697.465	0.445	831.661		0.231	697.465	1.163	831.661		0.443	697.465	1.375	831.661
		-9.655	2.4136e-93		-0.704	696.371	0.228	830.82		-0.486	696.371	0.446	830.82		0.232	696.371	1.164	830.82		0.444	696.371	1.376	830.82
		-9.654	2.46976e-93		-0.703	695.279	0.229	829.981		-0.485	695.279	0.447	829.981		0.233	695.279	1.165	829.981		0.445	695.279	1.377	829.981
		-9.653	2.52723e-93		-0.702	694.192	0.23	829.145		-0.484	694.192	0.448	829.145		0.234	694.192	1.166	829.145		0.446	694.192	1.378	829.145
		-9.652	2.58603e-93		-0.701	693.107	0.231	828.312		-0.483	693.107	0.449	828.312		0.235	693.107	1.167	828.312		0.447	693.107	1.379	828.312
		-9.651	2.64621e-93		-0.7	692.026	0.232	827.481		-0.482	692.026	0.45	827.481		0.236	692.026	1.168	827.481		0.448	692.026	1.38	827.481
		-9.65	2.70778e-93		-0.699	690.948	0.233	826.652		-0.481	690.948	0.451	826.652		0.237	690.948	1.169	826.652		0.449	690.948	1.381	826.652
		-9.649	2.77079e-93		-0.698	689.873	0.234	825.826		-0.48	689.873	0.452	825.826		0.238	689.873	1.17	825.826		0.45	689.873	1.382	825.826
		-9.648	2.83526e-93		-0.697	688.802	0.235	825.003		-0.479	688.802	0.453	825.003		0.239	688.802	1.171	825.003		0.451	688.802	1.383	825.003
		-9.647	2.90123e-93		-0.696	687.733	0.236	824.182		-0.478	687.733	0.454	824.182		0.24	687.733	1.172	824.182		0.452	687.733	1.384	824.182
		-9.646	2.96874e-93		-0.695	686.668	0.237	823.363		-0.477	686.668	0.455	823.363		0.241	686.668	1.173	823.363		0.453	686.668	1.385	823.363
		-9.645	3.03781e-93		-0.694	685.607	0.238	822.547		-0.476	685.607	0.456	822.547		0.242	685.607	1.174	822.547		0.454	685.607	1.386	822.547
		-9.644	3.1085e-93		-0.693	684.548	0.239	821.734		-0.475	684.548	0.457	821.734		0.243	684.548	1.175	821.734		0.455	684.548	1.387	821.734
		-9.643	3.18083e-93		-0.692	683.493	0.24	820.923		-0.474	683.493	0.458	820.923		0.244	683.493	1.176	820.923		0.456	683.493	1.388	820.923
		-9.642	3.25484e-93		-0.691	682.44	0.241	820.114		-0.473	682.44	0.459	820.114		0.245	682.44	1.177	820.114		0.457	682.44	1.389	820.114
		-9.641	3.33057e-93		-0.69	681.391	0.242	819.308		-0.472	681.391	0.46	819.308		0.246	681.391	1.178	819.308		0.458	681.391	1.39	819.308
		-9.64	3.40807e-93		-0.689	680.345	0.243	818.504		-0.471	680.345	0.461	818.504		0.247	680.345	1.179	818.504		0.459	680.345	1.391	818.504
		-9.639	3.48737e-93		-0.688	679.302	0.244	817.702		-0.47	679.302	0.462	817.702		0.248	679.302	1.18	817.702		0.46	679.302	1.392	817.702
		-9.638	3.56851e-93		-0.687	678.262	0.245	816.903		-0.469	678.262	0.463	816.903		0.249	678.262	1.181	816.903		0.461	678.262	1.393	816.903
		-9.637	3.65155e-93		-0.686	677.226	0.246	816.106		-0.468	677.226	0.464	816.106		0.25	677.226	1.182	816.106		0.462	677.226	1.394	816.106
		-9.636	3.73651e-93		-0.685	676.192	0.247	815.312		-0.467	676.192	0.465	815.312		0.251	676.192	1.183	815.312		0.463	676.192	1.395	815.312
		-9.635	3.82345e-93		-0.684	675.161	0.248	814.52		-0.466	675.161	0.466	814.52		0.252	675.161	1.184	814.52		0.464	675.161	1.396	814.52
		-9.634	3.91242e-93		-0.683	674.133	0.249	813.73		-0.465	674.133	0.467	813.73		0.253	674.133	1.185	813.73		0.465	674.133	1.397	813.73
		-9.633	4.00345e-93		-0.682	673.109	0.25	812.942		-0.464	673.109	0.468	812.942		0.254	673.109	1.186	812.942		0.466	673.109	1.398	812.942
		-9.632	4.0966e-93		-0.681	672.087	0.251	812.157		-0.463	672.087	0.469	812.157		0.255	672.087	1.187	812.157		0.467	672.087	1.399	812.157
		-9.631	4.19192e-93		-0.68	671.068	0.252	811.374		-0.462	671.068	0.47	811.374		0.256	671.068	1.188	811.374		0.468	671.068	1.4	811.374
		-9.63	4.28946e-93		-0.679	670.053	0.253	810.593		-0.461	670.053	0.471	810.593		0.257	670.053	1.189	810.593		0.469	670.053	1.401	810.593
		-9.629	4.38927e-93		-0.678	669.04	0.254	809.815		-0.46	669.04	0.472	809.815		0.258	669.04	1.19	809.815		0.47	669.04	1.402	809.815
		-9.628	4.49139e-93		-0.677	668.03	0.255	809.039		-0.459	668.03	0.473	809.039		0.259	668.03	1.191	809.039		0.471	668.03	1.403	809.039
		-9.627	4.5959e-93		-0.676	667.023	0.256	808.265		-0.458	667.023	0.474	808.265		0.26	667.023	1.192	808.265		0.472	667.023	1.404	808.265
		-9.626	4.70284e-93		-0.675	666.019	0.257	807.493		-0.457	666.019	0.475	807.493		0.261	666.019	1.193	807.493		0.473	666.019	1.405	807.493
		-9.625	4.81226e-93		-0.674	665.017	0.258	806.724		-0.456	665.017	0.476	806.724		0.262	665.017	1.194	806.724		0.474	665.017	1.406	806.724
		-9.624	4.92423e-93		-0.673	664.019	0.259	805.956		-0.455	664.019	0.477	805.956		0.263	664.019	1.195	805.956		0.475	664.019	1.407	805.956
		-9.623	5.03881e-93		-0.672	663.023	0.26	805.191		-0.454	663.023	0.478	805.191		0.264	663.023	1.196	805.191		0.476	663.023	1.408	805.191
		-9.622	5.15605e-93		-0.671	662.031	0.261	804.428		-0.453	662.031	0.479	804.428		0.265	662.031	1.197	804.428		0.477	662.031	1.409	804.428
		-9.621	5.27602e-93		-0.67	661.041	0.262	803.667		-0.452	661.041	0.48	803.667		0.266	661.041	1.198	803.667		0.478	661.041	1.41	803.667
		-9.62	5.39878e-93		-0.669	660.054	0.263	802.909		-0.451	660.054	0.481	802.909		0.267	660.054	1.199	802.909		0.479	660.054	1.411	802.909
		-9.619	5.5244e-93		-0.668	659.069	0.264	802.152		-0.45	659.069	0.482	802.152		0.268	659.069	1.2	802.152		0.48	659.069	1.412	802.152
		-9.618	5.65294e-93		-0.667	658.088	0.265	801.398		-0.449	658.088	0.483	801.398		0.269	658.088	1.201	801.398		0.481	658.088	1.413	801.398
		-9.617	5.78447e-93		-0.666	657.109	0.266	800.646		-0.448	657.109	0.484	800.646		0.27	657.109	1.202	800.646		0.482	657.109	1.414	800.646
		-9.616	5.91906e-93		-0.665	656.133	0.267	799.896		-0.447	656.133	0.485	799.896		0.271	656.133	1.203	799.896		0.483	656.133	1.415	799.896
		-9.615	6.05678e-93		-0.664	655.16	0.268	799.148		-0.446	655.16	0.486	799.148		0.272	655.16	1.204	799.148		0.484	655.16	1.416	799.148
		-9.614	6.19771e-93		-0.663	654.189	0.269	798.402		-0.445	654.189	0.487	798.402		0.273	654.189	1.205	798.402		0.485	654.189	1.417	798.402
		-9.613	6.34191e-93		-0.662	653.221	0.27	797.658		-0.444	653.221	0.488	797.658		0.274	653.221	1.206	797.658		0.486	653.221	1.418	797.658
		-9.612	6.48947e-93		-0.661	652.256	0.271	796.916		-0.443	652.256	0.489	796.916		0.275	652.256	1.207	796.916		0.487	652.256	1.419	796.916
		-9.611	6.64047e-93		-0.66	651.294	0.272	796.176		-0.442	651.294	0.49	796.176		0.276	651.294	1.208	796.176		0.488	651.294	1.42	796.176
		-9.61	6.79498e-93		-0.659	650.334	0.273	795.438		-0.441	650.334	0.491	795.438		0.277	650.334	1.209	795.438		0.489	650.334	1.421	795.438
		-9.609	6.95308e-93		-0.658	649.377	0.274	794.703		-0.44	649.377	0.492	794.703		0.278	649.377	1.21	794.703		0.49	649.377	1.422	794.703
		-9.608	7.11486e-93		-0.657	648.422	0.275	793.969		-0.439	648.422	0.493	793.969		0.279	648.422	1.211	793.969		0.491	648.422	1.423	793.969
		-9.607	7.2804e-93		-0.656	647.47	0.276	793.238		-0.438	647.47	0.494	793.238		0.28	647.47	1.212	793.238		0.492	647.47	1.424	793.238
		-9.606	7.4498e-93		-0.655	646.521	0.277	792.508		-0.437	646.521	0.495	792.508		0.281	646.521	1.213	792.508		0.493	646.521	1.425	792.508
		-9.605	7.62314e-93		-0.654	645.574	0.278	791.78		-0.436	645.574	0.496	791.78		0.282	645.574	1.214	791.78		0.494	645.574	1.426	791.78
		-9.604	7.80051e-93		-0.653	644.63	0.279	791.055		-0.435	644.63	0.497	791.055		0.283	644.63	1.215	791.055		0.495	644.63	1.427	791.055
		-9.603	7.982e-93		-0.652	643.688	0.28	790.331		-0.434	643.688	0.498	790.331		0.284	643.688	1.216	790.331		0.496	643.688	1.428	790.331
		-9.602	8.16772e-93		-0.651	642.749	0.281	789.609		-0.433	642.749	0.499	789.609		0.285	642.749	1.217	789.609		0.497	642.749	1.429	789.609
		-9.601	8.35776e-93		-0.65	641.813	0.282	788.89		-0.432	641.813	0.5	788.89		0.286	641.813	1.218	788.89		0.498	641.813	1.43	788.89
		-9.6	8.55223e-93		-0.649	640.879	0.283	788.172		-0.431	640.879	0.501	788.172		0.287	640.879	1.219	788.172		0.499	640.879	1.431	788.172
		-9.599	8.75121e-93		-0.648	639.947	0.284	787.456		-0.43	639.947	0.502	787.456		0.288	639.947	1.22	787.456		0.5	639.947	1.432	787.456
		-9.598	8.95483e-93		-0.647	639.019	0.285	786.742		-0.429	639.019	0.503	786.742		0.289	639.019	1.221	786.742		0.501	639.019	1.433	786.742
		-9.597	9.16318e-93		-0.646	638.092	0.286	786.03		-0.428	638.092	0.504	786.03		0.29	638.092	1.222	786.03		0.502	638.092	1.434	786.03
		-9.596	9.37639e-93		-0.645	637.168	0.287	785.32		-0.427	637.168	0.505	785.32		0.291	637.168	1.223	785.32		0.503	637.168	1.435	785.32
		-9.595	9.59455e-93		-0.644	636.247	0.288	784.612		-0.426	636.247	0.506	784.612		0.292	636.247	1.224	784.612		0.504	636.247	1.436	784.612
		-9.594	9.81779e-93		-0.643	635.328	0.289	783.905		-0.425	635.328	0.507	783.905		0.293	635.328	1.225	783.905		0.505	635.328	1.437	783.905
		-9.593	1.00462e-92		-0.642	634.411	0.29	783.201		-0.424	634.411	0.508	783.201		0.294	634.411	1.226	783.201		0.506	634.411	1.438	783.201
		-9.592	1.028e-92		-0.641	633.497	0.291	782.498		-0.423	633.497	0.509	782.498		0.295	633.497	1.227	782.498		0.507	633.497	1.439	782.498
		-9.591	1.05191e-92		-0.64	632.585	0.292	781.798		-0.422	632.585	0.51	781.798		0.296	632.585	1.228	781.798		0.508	632.585	1.44	781.798
		-9.59	1.07639e-92		-0.639	631.676	0.293	781.099		-0.421	631.676	0.511	781.099		0.297	631.676	1.229	781.099		0.509	631.676	1.441	781.099
		-9.589	1.10143e-92		-0.638	630.769	0.294	780.402		-0.42	630.769	0.512	780.402		0.298	630.769	1.23	780.402		0.51	630.769	1.442	780.402
		-9.588	1.12706e-92		-0.637	629.865	0.295	779.707		-0.419	629.865	0.513	779.707		0.299	629.865	1.231	779.707		0.511	629.865	1.443	779.707
		-9.587	1.15328e-92		-0.636	628.963	0.296	779.013		-0.418	628.963	0.514	779.013		0.3	628.963	1.232	779.013		0.512	628.963	1.444	779.013
		-9.586	1.18012e-92		-0.635	628.063	0.297	778.322		-0.417	628.063	0.515	778.322		0.301	628.063	1.233	778.322		0.513	628.063	1.445	778.322
		-9.585	1.20758e-92		-0.634	627.165	0.298	777.632		-0.416	627.165	0.516	777.632		0.302	627.165	1.234	777.632		0.514	627.165	1.446	777.632
		-9.584	1.23567e-92		-0.633	626.27	0.299	776.944		-0.415	626.27	0.517	776.944		0.303	626.27	1.235	776.944		0.515	626.27	1.447	776.944
		-9.583	1.26442e-92		-0.632	625.378	0.3	776.258		-0.414	625.378	0.518	776.258		0.304	625.378	1.236	776.258		0.516	625.378	1.448	776.258
		-9.582	1.29384e-92		-0.631	624.487	0.301	775.574		-0.413	624.487	0.519	775.574		0.305	624.487	1.237	775.574		0.517	624.487	1.449	775.574
		-9.581	1.32395e-92		-0.63	623.599	0.302	774.891		-0.412	623.599	0.52	774.891		0.306	623.599	1.238	774.891		0.518	623.599	1.45	774.891
		-9.58	1.35475e-92		-0.629	622.713	0.303	774.21		-0.411	622.713	0.521	774.21		0.307	622.713	1.239	774.21		0.519	622.713	1.451	774.21
		-9.579	1.38627e-92		-0.628	621.83	0.304	773.531		-0.41	621.83	0.522	773.531		0.308	621.83	1.24	773.531		0.52	621.83	1.452	773.531
		-9.578	1.41852e-92		-0.627	620.949	0.305	772.854		-0.409	620.949	0.523	772.854		0.309	620.949	1.241	772.854		0.521	620.949	1.453	772.854
		-9.577	1.45153e-92		-0.626	620.07	0.306	772.178		-0.408	620.07	0.524	772.178		0.31	620.07	1.242	772.178		0.522	620.07	1.454	772.178
		-9.576	1.4853e-92		-0.625	619.193	0.307	771.505		-0.407	619.193	0.525	771.505		0.311	619.193	1.243	771.505		0.523	619.193	1.455	771.505
		-9.575	1.51986e-92		-0.624	618.318	0.308	770.833		-0.406	618.318	0.526	770.833		0.312	618.318	1.244	770.833		0.524	618.318	1.456	770.833
		-9.574	1.55522e-92		-0.623	617.446	0.309	770.162		-0.405	617.446	0.527	770.162		0.313	617.446	1.245	770.162		0.525	617.446	1.457	770.162
		-9.573	1.59141e-92		-0.622	616.576	0.31	769.494		-0.404	616.576	0.528	769.494		0.314	616.576	1.246	769.494		0.526	616.576	1.458	769.494
		-9.572	1.62843e-92		-0.621	615.708	0.311	768.827		-0.403	615.708	0.529	768.827		0.315	615.708	1.247	768.827		0.527	615.708	1.459	768.827
		-9.571	1.66632e-92		-0.62	614.843	0.312	768.161		-0.402	614.843	0.53	768.161		0.316	614.843	1.248	768.161		0.528	614.843	1.46	768.161
		-9.57	1.70509e-92		-0.619	613.98	0.313	767.498		-0.401	613.98	0.531	767.498		0.317	613.98	1.249	767.498		0.529	613.98	1.461	767.498
		-9.569	1.74476e-92		-0.618	613.118	0.314	766.836		-0.4	613.118	0.532	766.836		0.318	613.118	1.25	766.836		0.53	613.118	1.462	766.836
		-9.568	1.78536e-92		-0.617	612.259	0.315	766.176		-0.399	612.259	0.533	766.176		0.319	612.259	1.251	766.176		0.531	612.259	1.463	766.176
		-9.567	1.8269e-92		-0.616	611.402	0.316	765.517		-0.398	611.402	0.534	765.517		0.32	611.402	1.252	765.517		0.532	611.402	1.464	765.517
		-9.566	1.8694e-92		-0.615	610.548	0.317	764.86		-0.397	610.548	0.535	764.86		0.321	610.548	1.253	764.86		0.533	610.548	1.465	764.86
		-9.565	1.9129e-92		-0.614	609.695	0.318	764.205		-0.396	609.695	0.536	764.205		0.322	609.695	1.254	764.205		0.534	609.695	1.466	764.205
		-9.564	1.9574e-92		-0.613	608.845	0.319	763.551		-0.395	608.845	0.537	763.551		0.323	608.845	1.255	763.551		0.535	608.845	1.467	763.551
		-9.563	2.00294e-92		-0.612	607.996	0.32	762.899		-0.394	607.996	0.538	762.899		0.324	607.996	1.256	762.899		0.536	607.996	1.468	762.899
		-9.562	2.04955e-92		-0.611	607.15	0.321	762.249		-0.393	607.15	0.539	762.249		0.325	607.15	1.257	762.249		0.537	607.15	1.469	762.249
		-9.561	2.09723e-92		-0.61	606.306	0.322	761.6		-0.392	606.306	0.54	761.6		0.326	606.306	1.258	761.6		0.538	606.306	1.47	761.6
		-9.56	2.14603e-92		-0.609	605.464	0.323	760.953		-0.391	605.464	0.541	760.953		0.327	605.464	1.259	760.953		0.539	605.464	1.471	760.953
		-9.559	2.19596e-92		-0.608	604.624	0.324	760.308		-0.39	604.624	0.542	760.308		0.328	604.624	1.26	760.308		0.54	604.624	1.472	760.308
		-9.558	2.24705e-92		-0.607	603.787	0.325	759.664		-0.389	603.787	0.543	759.664		0.329	603.787	1.261	759.664		0.541	603.787	1.473	759.664
		-9.557	2.29933e-92		-0.606	602.951	0.326	759.021		-0.388	602.951	0.544	759.021		0.33	602.951	1.262	759.021		0.542	602.951	1.474	759.021
		-9.556	2.35283e-92		-0.605	602.117	0.327	758.381		-0.387	602.117	0.545	758.381		0.331	602.117	1.263	758.381		0.543	602.117	1.475	758.381
		-9.555	2.40757e-92		-0.604	601.286	0.328	757.742		-0.386	601.286	0.546	757.742		0.332	601.286	1.264	757.742		0.544	601.286	1.476	757.742
		-9.554	2.46358e-92		-0.603	600.456	0.329	757.104		-0.385	600.456	0.547	757.104		0.333	600.456	1.265	757.104		0.545	600.456	1.477	757.104
		-9.553	2.5209e-92		-0.602	599.628	0.33	756.468		-0.384	599.628	0.548	756.468		0.334	599.628	1.266	756.468		0.546	599.628	1.478	756.468
		-9.552	2.57955e-92		-0.601	598.803	0.331	755.833		-0.383	598.803	0.549	755.833		0.335	598.803	1.267	755.833		0.547	598.803	1.479	755.833
		-9.551	2.63957e-92		-0.6	597.979	0.332	755.201		-0.382	597.979	0.55	755.201		0.336	597.979	1.268	755.201		0.548	597.979	1.48	755.201
		-9.55	2.70098e-92		-0.599	597.158	0.333	754.569		-0.381	597.158	0.551	754.569		0.337	597.158	1.269	754.569		0.549	597.158	1.481	754.569
		-9.549	2.76382e-92		-0.598	596.338	0.334	753.939		-0.38	596.338	0.552	753.939		0.338	596.338	1.27	753.939		0.55	596.338	1.482	753.939
		-9.548	2.82813e-92		-0.597	595.521	0.335	753.311		-0.379	595.521	0.553	753.311		0.339	595.521	1.271	753.311		0.551	595.521	1.483	753.311
		-9.547	2.89393e-92		-0.596	594.705	0.336	752.684		-0.378	594.705	0.554	752.684		0.34	594.705	1.272	752.684		0.552	594.705	1.484	752.684
		-9.546	2.96126e-92		-0.595	593.892	0.337	752.059		-0.377	593.892	0.555	752.059		0.341	593.892	1.273	752.059		0.553	593.892	1.485	752.059
		-9.545	3.03015e-92		-0.594	593.08	0.338	751.435		-0.376	593.08	0.556	751.435		0.342	593.08	1.274	751.435		0.554	593.08	1.486	751.435
		-9.544	3.10065e-92		-0.593	592.27	0.339	750.813		-0.375	592.27	0.557	750.813		0.343	592.27	1.275	750.813		0.555	592.27	1.487	750.813
		-9.543	3.17279e-92		-0.592	591.463	0.34	750.192		-0.374	591.463	0.558	750.192		0.344	591.463	1.276	750.192		0.556	591.463	1.488	750.192
		-9.542	3.24661e-92		-0.591	590.657	0.341	749.573		-0.373	590.657	0.559	749.573		0.345	590.657	1.277	749.573		0.557	590.657	1.489	749.573
		-9.541	3.32215e-92		-0.59	589.853	0.342	748.955		-0.372	589.853	0.56	748.955		0.346	589.853	1.278	748.955		0.558	589.853	1.49	748.955
		-9.54	3.39944e-92		-0.589	589.051	0.343	748.338		-0.371	589.051	0.561	748.338		0.347	589.051	1.279	748.338		0.559	589.051	1.491	748.338
		-9.539	3.47853e-92		-0.588	588.251	0.344	747.724		-0.37	588.251	0.562	747.724		0.348	588.251	1.28	747.724		0.56	588.251	1.492	747.724
		-9.538	3.55946e-92		-0.587	587.453	0.345	747.11		-0.369	587.453	0.563	747.11		0.349	587.453	1.281	747.11		0.561	587.453	1.493	747.11
		-9.537	3.64227e-92		-0.586	586.657	0.346	746.498		-0.368	586.657	0.564	746.498		0.35	586.657	1.282	746.498		0.562	586.657	1.494	746.498
		-9.536	3.72701e-92		-0.585	585.862	0.347	745.888		-0.367	585.862	0.565	745.888		0.351	585.862	1.283	745.888		0.563	585.862	1.495	745.888
		-9.535	3.81373e-92		-0.584	585.07	0.348	745.279		-0.366	585.07	0.566	745.279		0.352	585.07	1.284	745.279		0.564	585.07	1.496	745.279
		-9.534	3.90246e-92		-0.583	584.279	0.349	744.671		-0.365	584.279	0.567	744.671		0.353	584.279	1.285	744.671		0.565	584.279	1.497	744.671
		-9.533	3.99325e-92		-0.582	583.491	0.35	744.065		-0.364	583.491	0.568	744.065		0.354	583.491	1.286	744.065		0.566	583.491	1.498	744.065
		-9.532	4.08616e-92		-0.581	582.704	0.351	743.46		-0.363	582.704	0.569	743.46		0.355	582.704	1.287	743.46		0.567	582.704	1.499	743.46
		-9.531	4.18122e-92		-0.58	581.919	0.352	742.857		-0.362	581.919	0.57	742.857		0.356	581.919	1.288	742.857		0.568	581.919	1.5	742.857
		-9.53	4.2785e-92		-0.579	581.135	0.353	742.255		-0.361	581.135	0.571	742.255		0.357	581.135	1.289	742.255		0.569	581.135	1.501	742.255
		-9.529	4.37804e-92		-0.578	580.354	0.354	741.654		-0.36	580.354	0.572	741.654		0.358	580.354	1.29	741.654		0.57	580.354	1.502	741.654
		-9.528	4.4799e-92		-0.577	579.575	0.355	741.055		-0.359	579.575	0.573	741.055		0.359	579.575	1.291	741.055		0.571	579.575	1.503	741.055
		-9.527	4.58413e-92		-0.576	578.797	0.356	740.457		-0.358	578.797	0.574	740.457		0.36	578.797	1.292	740.457		0.572	578.797	1.504	740.457
		-9.526	4.69078e-92		-0.575	578.021	0.357	739.861		-0.357	578.021	0.575	739.861		0.361	578.021	1.293	739.861		0.573	578.021	1.505	739.861
		-9.525	4.79992e-92		-0.574	577.247	0.358	739.266		-0.356	577.247	0.576	739.266		0.362	577.247	1.294	739.266		0.574	577.247	1.506	739.266
		-9.524	4.91159e-92		-0.573	576.474	0.359	738.672		-0.355	576.474	0.577	738.672		0.363	576.474	1.295	738.672		0.575	576.474	1.507	738.672
		-9.523	5.02586e-92		-0.572	575.704	0.36	738.08		-0.354	575.704	0.578	738.08		0.364	575.704	1.296	738.08		0.576	575.704	1.508	738.08
		-9.522	5.14279e-92		-0.571	574.935	0.361	737.489		-0.353	574.935	0.579	737.489		0.365	574.935	1.297	737.489		0.577	574.935	1.509	737.489
		-9.521	5.26244e-92		-0.57	574.168	0.362	736.9		-0.352	574.168	0.58	736.9		0.366	574.168	1.298	736.9		0.578	574.168	1.51	736.9
		-9.52	5.38487e-92		-0.569	573.403	0.363	736.312		-0.351	573.403	0.581	736.312		0.367	573.403	1.299	736.312		0.579	573.403	1.511	736.312
		-9.519	5.51015e-92		-0.568	572.639	0.364	735.725		-0.35	572.639	0.582	735.725		0.368	572.639	1.3	735.725		0.58	572.639	1.512	735.725
		-9.518	5.63835e-92		-0.567	571.878	0.365	735.139		-0.349	571.878	0.583	735.139		0.369	571.878	1.301	735.139		0.581	571.878	1.513	735.139
		-9.517	5.76953e-92		-0.566	571.118	0.366	734.555		-0.348	571.118	0.584	734.555		0.37	571.118	1.302	734.555		0.582	571.118	1.514	734.555
		-9.516	5.90376e-92		-0.565	570.36	0.367	733.973		-0.347	570.36	0.585	733.973		0.371	570.36	1.303	733.973		0.583	570.36	1.515	733.973
		-9.515	6.04111e-92		-0.564	569.603	0.368	733.391		-0.346	569.603	0.586	733.391		0.372	569.603	1.304	733.391		0.584	569.603	1.516	733.391
		-9.514	6.18166e-92		-0.563	568.848	0.369	732.811		-0.345	568.848	0.587	732.811		0.373	568.848	1.305	732.811		0.585	568.848	1.517	732.811
		-9.513	6.32548e-92		-0.562	568.095	0.37	732.232		-0.344	568.095	0.588	732.232		0.374	568.095	1.306	732.232		0.586	568.095	1.518	732.232
		-9.512	6.47264e-92		-0.561	567.344	0.371	731.655		-0.343	567.344	0.589	731.655		0.375	567.344	1.307	731.655		0.587	567.344	1.519	731.655
		-9.511	6.62323e-92		-0.56	566.594	0.372	731.079		-0.342	566.594	0.59	731.079		0.376	566.594	1.308	731.079		0.588	566.594	1.52	731.079
		-9.51	6.77732e-92		-0.559	565.846	0.373	730.504		-0.341	565.846	0.591	730.504		0.377	565.846	1.309	730.504		0.589	565.846	1.521	730.504
		-9.509	6.935e-92		-0.558	565.1	0.374	729.93		-0.34	565.1	0.592	729.93		0.378	565.1	1.31	729.93		0.59	565.1	1.522	729.93
		-9.508	7.09634e-92		-0.557	564.355	0.375	729.358		-0.339	564.355	0.593	729.358		0.379	564.355	1.311	729.358		0.591	564.355	1.523	729.358
		-9.507	7.26144e-92		-0.556	563.612	0.376	728.787		-0.338	563.612	0.594	728.787		0.38	563.612	1.312	728.787		0.592	563.612	1.524	728.787
		-9.506	7.43038e-92		-0.555	562.871	0.377	728.217		-0.337	562.871	0.595	728.217		0.381	562.871	1.313	728.217		0.593	562.871	1.525	728.217
		-9.505	7.60325e-92		-0.554	562.131	0.378	727.649		-0.336	562.131	0.596	727.649		0.382	562.131	1.314	727.649		0.594	562.131	1.526	727.649
		-9.504	7.78014e-92		-0.553	561.393	0.379	727.081		-0.335	561.393	0.597	727.081		0.383	561.393	1.315	727.081		0.595	561.393	1.527	727.081
		-9.503	7.96115e-92		-0.552	560.657	0.38	726.515		-0.334	560.657	0.598	726.515		0.384	560.657	1.316	726.515		0.596	560.657	1.528	726.515
		-9.502	8.14636e-92		-0.551	559.922	0.381	725.951		-0.333	559.922	0.599	725.951		0.385	559.922	1.317	725.951		0.597	559.922	1.529	725.951
		-9.501	8.33589e-92		-0.55	559.189	0.382	725.387		-0.332	559.189	0.6	725.387		0.386	559.189	1.318	725.387		0.598	559.189	1.53	725.387
		-9.5	8.52982e-92		-0.549	558.458	0.383	724.825		-0.331	558.458	0.601	724.825		0.387	558.458	1.319	724.825		0.599	558.458	1.531	724.825
		-9.499	8.72827e-92		-0.548	557.728	0.384	724.264		-0.33	557.728	0.602	724.264		0.388	557.728	1.32	724.264		0.6	557.728	1.532	724.264
		-9.498	8.93133e-92		-0.547	557	0.385	723.705		-0.329	557	0.603	723.705		0.389	557	1.321	723.705		0.601	557	1.533	723.705
		-9.497	9.13912e-92		-0.546	556.273	0.386	723.146		-0.328	556.273	0.604	723.146		0.39	556.273	1.322	723.146		0.602	556.273	1.534	723.146
		-9.496	9.35174e-92		-0.545	555.548	0.387	722.589		-0.327	555.548	0.605	722.589		0.391	555.548	1.323	722.589		0.603	555.548	1.535	722.589
		-9.495	9.56931e-92		-0.544	554.825	0.388	722.033		-0.326	554.825	0.606	722.033		0.392	554.825	1.324	722.033		0.604	554.825	1.536	722.033
		-9.494	9.79194e-92		-0.543	554.103	0.389	721.478		-0.325	554.103	0.607	721.478		0.393	554.103	1.325	721.478		0.605	554.103	1.537	721.478
		-9.493	1.00197e-91		-0.542	553.383	0.39	720.924		-0.324	553.383	0.608	720.924		0.394	553.383	1.326	720.924		0.606	553.383	1.538	720.924
		-9.492	1.02529e-91		-0.541	552.664	0.391	720.372		-0.323	552.664	0.609	720.372		0.395	552.664	1.327	720.372		0.607	552.664	1.539	720.372
		-9.491	1.04914e-91		-0.54	551.947	0.392	719.821		-0.322	551.947	0.61	719.821		0.396	551.947	1.328	719.821		0.608	551.947	1.54	719.821
		-9.49	1.07355e-91		-0.539	551.231	0.393	719.271		-0.321	551.231	0.611	719.271		0.397	551.231	1.329	719.271		0.609	551.231	1.541	719.271
		-9.489	1.09852e-91		-0.538	550.517	0.394	718.722		-0.32	550.517	0.612	718.722		0.398	550.517	1.33	718.722		0.61	550.517	1.542	718.722
		-9.488	1.12408e-91		-0.537	549.805	0.395	718.175		-0.319	549.805	0.613	718.175		0.399	549.805	1.331	718.175		0.611	549.805	1.543	718.175
		-9.487	1.15023e-91		-0.536	549.094	0.396	717.628		-0.318	549.094	0.614	717.628		0.4	549.094	1.332	717.628		0.612	549.094	1.544	717.628
		-9.486	1.17699e-91		-0.535	548.385	0.397	717.083		-0.317	548.385	0.615	717.083		0.401	548.385	1.333	717.083		0.613	548.385	1.545	717.083
		-9.485	1.20437e-91		-0.534	547.677	0.398	716.539		-0.316	547.677	0.616	716.539		0.402	547.677	1.334	716.539		0.614	547.677	1.546	716.539
		-9.484	1.23239e-91		-0.533	546.97	0.399	715.996		-0.315	546.97	0.617	715.996		0.403	546.97	1.335	715.996		0.615	546.97	1.547	715.996
		-9.483	1.26106e-91		-0.532	546.266	0.4	715.454		-0.314	546.266	0.618	715.454		0.404	546.266	1.336	715.454		0.616	546.266	1.548	715.454
		-9.482	1.2904e-91		-0.531	545.562	0.401	714.914		-0.313	545.562	0.619	714.914		0.405	545.562	1.337	714.914		0.617	545.562	1.549	714.914
		-9.481	1.32042e-91		-0.53	544.861	0.402	714.375		-0.312	544.861	0.62	714.375		0.406	544.861	1.338	714.375		0.618	544.861	1.55	714.375
		-9.48	1.35114e-91		-0.529	544.16	0.403	713.836		-0.311	544.16	0.621	713.836		0.407	544.16	1.339	713.836		0.619	544.16	1.551	713.836
		-9.479	1.38257e-91		-0.528	543.462	0.404	713.299		-0.31	543.462	0.622	713.299		0.408	543.462	1.34	713.299		0.62	543.462	1.552	713.299
		-9.478	1.41474e-91		-0.527	542.764	0.405	712.763		-0.309	542.764	0.623	712.763		0.409	542.764	1.341	712.763		0.621	542.764	1.553	712.763
		-9.477	1.44765e-91		-0.526	542.069	0.406	712.229		-0.308	542.069	0.624	712.229		0.41	542.069	1.342	712.229		0.622	542.069	1.554	712.229
		-9.476	1.48133e-91		-0.525	541.374	0.407	711.695		-0.307	541.374	0.625	711.695		0.411	541.374	1.343	711.695		0.623	541.374	1.555	711.695
		-9.475	1.51579e-91		-0.524	540.681	0.408	711.162		-0.306	540.681	0.626	711.162		0.412	540.681	1.344	711.162		0.624	540.681	1.556	711.162
		-9.474	1.55106e-91		-0.523	539.99	0.409	710.631		-0.305	539.99	0.627	710.631		0.413	539.99	1.345	710.631		0.625	539.99	1.557	710.631
		-9.473	1.58714e-91		-0.522	539.3	0.41	710.101		-0.304	539.3	0.628	710.101		0.414	539.3	1.346	710.101		0.626	539.3	1.558	710.101
		-9.472	1.62407e-91		-0.521	538.612	0.411	709.572		-0.303	538.612	0.629	709.572		0.415	538.612	1.347	709.572		0.627	538.612	1.559	709.572
		-9.471	1.66185e-91		-0.52	537.925	0.412	709.044		-0.302	537.925	0.63	709.044		0.416	537.925	1.348	709.044		0.628	537.925	1.56	709.044
		-9.47	1.70051e-91		-0.519	537.239	0.413	708.517		-0.301	537.239	0.631	708.517		0.417	537.239	1.349	708.517		0.629	537.239	1.561	708.517
		-9.469	1.74007e-91		-0.518	536.555	0.414	707.991		-0.3	536.555	0.632	707.991		0.418	536.555	1.35	707.991		0.63	536.555	1.562	707.991
		-9.468	1.78055e-91		-0.517	535.872	0.415	707.466		-0.299	535.872	0.633	707.466		0.419	535.872	1.351	707.466		0.631	535.872	1.563	707.466
		-9.467	1.82198e-91		-0.516	535.191	0.416	706.943		-0.298	535.191	0.634	706.943		0.42	535.191	1.352	706.943		0.632	535.191	1.564	706.943
		-9.466	1.86436e-91		-0.515	534.511	0.417	706.42		-0.297	534.511	0.635	706.42		0.421	534.511	1.353	706.42		0.633	534.511	1.565	706.42
		-9.465	1.90774e-91		-0.514	533.833	0.418	705.899		-0.296	533.833	0.636	705.899		0.422	533.833	1.354	705.899		0.634	533.833	1.566	705.899
		-9.464	1.95212e-91		-0.513	533.156	0.419	705.378		-0.295	533.156	0.637	705.378		0.423	533.156	1.355	705.378		0.635	533.156	1.567	705.378
		-9.463	1.99753e-91		-0.512	532.48	0.42	704.859		-0.294	532.48	0.638	704.859		0.424	532.48	1.356	704.859		0.636	532.48	1.568	704.859
		-9.462	2.044e-91		-0.511	531.806	0.421	704.341		-0.293	531.806	0.639	704.341		0.425	531.806	1.357	704.341		0.637	531.806	1.569	704.341
		-9.461	2.09156e-91		-0.51	531.133	0.422	703.824		-0.292	531.133	0.64	703.824		0.426	531.133	1.358	703.824		0.638	531.133	1.57	703.824
		-9.46	2.14022e-91		-0.509	530.462	0.423	703.308		-0.291	530.462	0.641	703.308		0.427	530.462	1.359	703.308		0.639	530.462	1.571	703.308
		-9.459	2.19001e-91		-0.508	529.792	0.424	702.793		-0.29	529.792	0.642	702.793		0.428	529.792	1.36	702.793		0.64	529.792	1.572	702.793
		-9.458	2.24095e-91		-0.507	529.123	0.425	702.279		-0.289	529.123	0.643	702.279		0.429	529.123	1.361	702.279		0.641	529.123	1.573	702.279
		-9.457	2.29309e-91		-0.506	528.456	0.426	701.766		-0.288	528.456	0.644	701.766		0.43	528.456	1.362	701.766		0.642	528.456	1.574	701.766
		-9.456	2.34643e-91		-0.505	527.79	0.427	701.254		-0.287	527.79	0.645	701.254		0.431	527.79	1.363	701.254		0.643	527.79	1.575	701.254
		-9.455	2.40102e-91		-0.504	527.125	0.428	700.744		-0.286	527.125	0.646	700.744		0.432	527.125	1.364	700.744		0.644	527.125	1.576	700.744
		-9.454	2.45688e-91		-0.503	526.462	0.429	700.234		-0.285	526.462	0.647	700.234		0.433	526.462	1.365	700.234		0.645	526.462	1.577	700.234
		-9.453	2.51404e-91		-0.502	525.801	0.43	699.725		-0.284	525.801	0.648	699.725		0.434	525.801	1.366	699.725		0.646	525.801	1.578	699.725
		-9.452	2.57252e-91		-0.501	525.14	0.431	699.218		-0.283	525.14	0.649	699.218		0.435	525.14	1.367	699.218		0.647	525.14	1.579	699.218
		-9.451	2.63237e-91		-0.5	524.481	0.432	698.711		-0.282	524.481	0.65	698.711		0.436	524.481	1.368	698.711		0.648	524.481	1.58	698.711
		-9.45	2.69361e-91		-0.499	523.823	0.433	698.205		-0.281	523.823	0.651	698.205		0.437	523.823	1.369	698.205		0.649	523.823	1.581	698.205
		-9.449	2.75627e-91		-0.498	523.167	0.434	697.701		-0.28	523.167	0.652	697.701		0.438	523.167	1.37	697.701		0.65	523.167	1.582	697.701
		-9.448	2.82039e-91		-0.497	522.512	0.435	697.197		-0.279	522.512	0.653	697.197		0.439	522.512	1.371	697.197		0.651	522.512	1.583	697.197
		-9.447	2.88601e-91		-0.496	521.858	0.436	696.695		-0.278	521.858	0.654	696.695		0.44	521.858	1.372	696.695		0.652	521.858	1.584	696.695
		-9.446	2.95315e-91		-0.495	521.205	0.437	696.193		-0.277	521.205	0.655	696.193		0.441	521.205	1.373	696.193		0.653	521.205	1.585	696.193
		-9.445	3.02185e-91		-0.494	520.554	0.438	695.693		-0.276	520.554	0.656	695.693		0.442	520.554	1.374	695.693		0.654	520.554	1.586	695.693
		-9.444	3.09215e-91		-0.493	519.905	0.439	695.194		-0.275	519.905	0.657	695.194		0.443	519.905	1.375	695.194		0.655	519.905	1.587	695.194
		-9.443	3.16408e-91		-0.492	519.256	0.44	694.695		-0.274	519.256	0.658	694.695		0.444	519.256	1.376	694.695		0.656	519.256	1.588	694.695
		-9.442	3.23769e-91		-0.491	518.609	0.441	694.198		-0.273	518.609	0.659	694.198		0.445	518.609	1.377	694.198		0.657	518.609	1.589	694.198
		-9.441	3.31301e-91		-0.49	517.963	0.442	693.701		-0.272	517.963	0.66	693.701		0.446	517.963	1.378	693.701		0.658	517.963	1.59	693.701
		-9.44	3.39008e-91		-0.489	517.318	0.443	693.206		-0.271	517.318	0.661	693.206		0.447	517.318	1.379	693.206		0.659	517.318	1.591	693.206
		-9.439	3.46895e-91		-0.488	516.675	0.444	692.711		-0.27	516.675	0.662	692.711		0.448	516.675	1.38	692.711		0.66	516.675	1.592	692.711
		-9.438	3.54965e-91		-0.487	516.033	0.445	692.218		-0.269	516.033	0.663	692.218		0.449	516.033	1.381	692.218		0.661	516.033	1.593	692.218
		-9.437	3.63223e-91		-0.486	515.392	0.446	691.725		-0.268	515.392	0.664	691.725		0.45	515.392	1.382	691.725		0.662	515.392	1.594	691.725
		-9.436	3.71673e-91		-0.485	514.753	0.447	691.234		-0.267	514.753	0.665	691.234		0.451	514.753	1.383	691.234		0.663	514.753	1.595	691.234
		-9.435	3.80319e-91		-0.484	514.114	0.448	690.743		-0.266	514.114	0.666	690.743		0.452	514.114	1.384	690.743		0.664	514.114	1.596	690.743
		-9.434	3.89167e-91		-0.483	513.477	0.449	690.254		-0.265	513.477	0.667	690.254		0.453	513.477	1.385	690.254		0.665	513.477	1.597	690.254
		-9.433	3.9822e-91		-0.482	512.842	0.45	689.765		-0.264	512.842	0.668	689.765		0.454	512.842	1.386	689.765		0.666	512.842	1.598	689.765
		-9.432	4.07484e-91		-0.481	512.207	0.451	689.278		-0.263	512.207	0.669	689.278		0.455	512.207	1.387	689.278		0.667	512.207	1.599	689.278
		-9.431	4.16963e-91		-0.48	511.574	0.452	688.791		-0.262	511.574	0.67	688.791		0.456	511.574	1.388	688.791		0.668	511.574	1.6	688.791
		-9.43	4.26663e-91		-0.479	510.942	0.453	688.305		-0.261	510.942	0.671	688.305		0.457	510.942	1.389	688.305		0.669	510.942	1.601	688.305
		-9.429	4.36589e-91		-0.478	510.312	0.454	687.821		-0.26	510.312	0.672	687.821		0.458	510.312	1.39	687.821		0.67	510.312	1.602	687.821
		-9.428	4.46746e-91		-0.477	509.682	0.455	687.337		-0.259	509.682	0.673	687.337		0.459	509.682	1.391	687.337		0.671	509.682	1.603	687.337
		-9.427	4.57138e-91		-0.476	509.054	0.456	686.854		-0.258	509.054	0.674	686.854		0.46	509.054	1.392	686.854		0.672	509.054	1.604	686.854
		-9.426	4.67773e-91		-0.475	508.427	0.457	686.372		-0.257	508.427	0.675	686.372		0.461	508.427	1.393	686.372		0.673	508.427	1.605	686.372
		-9.425	4.78655e-91		-0.474	507.801	0.458	685.891		-0.256	507.801	0.676	685.891		0.462	507.801	1.394	685.891		0.674	507.801	1.606	685.891
		-9.424	4.8979e-91		-0.473	507.177	0.459	685.411		-0.255	507.177	0.677	685.411		0.463	507.177	1.395	685.411		0.675	507.177	1.607	685.411
		-9.423	5.01184e-91		-0.472	506.553	0.46	684.932		-0.254	506.553	0.678	684.932		0.464	506.553	1.396	684.932		0.676	506.553	1.608	684.932
		-9.422	5.12843e-91		-0.471	505.931	0.461	684.454		-0.253	505.931	0.679	684.454		0.465	505.931	1.397	684.454		0.677	505.931	1.609	684.454
		-9.421	5.24774e-91		-0.47	505.31	0.462	683.977		-0.252	505.31	0.68	683.977		0.466	505.31	1.398	683.977		0.678	505.31	1.61	683.977
		-9.42	5.36982e-91		-0.469	504.691	0.463	683.5		-0.251	504.691	0.681	683.5		0.467	504.691	1.399	683.5		0.679	504.691	1.611	683.5
		-9.419	5.49473e-91		-0.468	504.072	0.464	683.025		-0.25	504.072	0.682	683.025		0.468	504.072	1.4	683.025		0.68	504.072	1.612	683.025
		-9.418	5.62256e-91		-0.467	503.455	0.465	682.55		-0.249	503.455	0.683	682.55		0.469	503.455	1.401	682.55		0.681	503.455	1.613	682.55
		-9.417	5.75336e-91		-0.466	502.839	0.466	682.077		-0.248	502.839	0.684	682.077		0.47	502.839	1.402	682.077		0.682	502.839	1.614	682.077
		-9.416	5.8872e-91		-0.465	502.224	0.467	681.604		-0.247	502.224	0.685	681.604		0.471	502.224	1.403	681.604		0.683	502.224	1.615	681.604
		-9.415	6.02415e-91		-0.464	501.61	0.468	681.133		-0.246	501.61	0.686	681.133		0.472	501.61	1.404	681.133		0.684	501.61	1.616	681.133
		-9.414	6.16429e-91		-0.463	500.998	0.469	680.662		-0.245	500.998	0.687	680.662		0.473	500.998	1.405	680.662		0.685	500.998	1.617	680.662
		-9.413	6.30769e-91		-0.462	500.386	0.47	680.192		-0.244	500.386	0.688	680.192		0.474	500.386	1.406	680.192		0.686	500.386	1.618	680.192
		-9.412	6.45443e-91		-0.461	499.776	0.471	679.723		-0.243	499.776	0.689	679.723		0.475	499.776	1.407	679.723		0.687	499.776	1.619	679.723
		-9.411	6.60458e-91		-0.46	499.167	0.472	679.255		-0.242	499.167	0.69	679.255		0.476	499.167	1.408	679.255		0.688	499.167	1.62	679.255
		-9.41	6.75822e-91		-0.459	498.559	0.473	678.788		-0.241	498.559	0.691	678.788		0.477	498.559	1.409	678.788		0.689	498.559	1.621	678.788
		-9.409	6.91544e-91		-0.458	497.952	0.474	678.321		-0.24	497.952	0.692	678.321		0.478	497.952	1.41	678.321		0.69	497.952	1.622	678.321
		-9.408	7.07631e-91		-0.457	497.347	0.475	677.856		-0.239	497.347	0.693	677.856		0.479	497.347	1.411	677.856		0.691	497.347	1.623	677.856
		-9.407	7.24093e-91		-0.456	496.742	0.476	677.391		-0.238	496.742	0.694	677.391		0.48	496.742	1.412	677.391		0.692	496.742	1.624	677.391
		-9.406	7.40937e-91		-0.455	496.139	0.477	676.928		-0.237	496.139	0.695	676.928		0.481	496.139	1.413	676.928		0.693	496.139	1.625	676.928
		-9.405	7.58173e-91		-0.454	495.537	0.478	676.465		-0.236	495.537	0.696	676.465		0.482	495.537	1.414	676.465		0.694	495.537	1.626	676.465
		-9.404	7.75811e-91		-0.453	494.936	0.479	676.003		-0.235	494.936	0.697	676.003		0.483	494.936	1.415	676.003		0.695	494.936	1.627	676.003
		-9.403	7.93858e-91		-0.452	494.336	0.48	675.542		-0.234	494.336	0.698	675.542		0.484	494.336	1.416	675.542		0.696	494.336	1.628	675.542
		-9.402	8.12326e-91		-0.451	493.737	0.481	675.082		-0.233	493.737	0.699	675.082		0.485	493.737	1.417	675.082		0.697	493.737	1.629	675.082
		-9.401	8.31223e-91		-0.45	493.14	0.482	674.622		-0.232	493.14	0.7	674.622		0.486	493.14	1.418	674.622		0.698	493.14	1.63	674.622
		-9.4	8.50559e-91		-0.449	492.543	0.483	674.164		-0.231	492.543	0.701	674.164		0.487	492.543	1.419	674.164		0.699	492.543	1.631	674.164
		-9.399	8.70345e-91		-0.448	491.948	0.484	673.706		-0.23	491.948	0.702	673.706		0.488	491.948	1.42	673.706		0.7	491.948	1.632	673.706
		-9.398	8.90592e-91		-0.447	491.354	0.485	673.25		-0.229	491.354	0.703	673.25		0.489	491.354	1.421	673.25		0.701	491.354	1.633	673.25
		-9.397	9.1131e-91		-0.446	490.761	0.486	672.794		-0.228	490.761	0.704	672.794		0.49	490.761	1.422	672.794		0.702	490.761	1.634	672.794
		-9.396	9.32509e-91		-0.445	490.169	0.487	672.339		-0.227	490.169	0.705	672.339		0.491	490.169	1.423	672.339		0.703	490.169	1.635	672.339
		-9.395	9.54202e-91		-0.444	489.578	0.488	671.885		-0.226	489.578	0.706	671.885		0.492	489.578	1.424	671.885		0.704	489.578	1.636	671.885
		-9.394	9.76399e-91		-0.443	488.988	0.489	671.431		-0.225	488.988	0.707	671.431		0.493	488.988	1.425	671.431		0.705	488.988	1.637	671.431
		-9.393	9.99112e-91		-0.442	488.399	0.49	670.979		-0.224	488.399	0.708	670.979		0.494	488.399	1.426	670.979		0.706	488.399	1.638	670.979
		-9.392	1.02235e-90		-0.441	487.812	0.491	670.527		-0.223	487.812	0.709	670.527		0.495	487.812	1.427	670.527		0.707	487.812	1.639	670.527
		-9.391	1.04614e-90		-0.44	487.225	0.492	670.077		-0.222	487.225	0.71	670.077		0.496	487.225	1.428	670.077		0.708	487.225	1.64	670.077
		-9.39	1.07047e-90		-0.439	486.64	0.493	669.627		-0.221	486.64	0.711	669.627		0.497	486.64	1.429	669.627		0.709	486.64	1.641	669.627
		-9.389	1.09537e-90		-0.438	486.056	0.494	669.177		-0.22	486.056	0.712	669.177		0.498	486.056	1.43	669.177		0.71	486.056	1.642	669.177
		-9.388	1.12086e-90		-0.437	485.472	0.495	668.729		-0.219	485.472	0.713	668.729		0.499	485.472	1.431	668.729		0.711	485.472	1.643	668.729
		-9.387	1.14693e-90		-0.436	484.89	0.496	668.282		-0.218	484.89	0.714	668.282		0.5	484.89	1.432	668.282		0.712	484.89	1.644	668.282
		-9.386	1.17361e-90		-0.435	484.309	0.497	667.835		-0.217	484.309	0.715	667.835		0.501	484.309	1.433	667.835		0.713	484.309	1.645	667.835
		-9.385	1.20091e-90		-0.434	483.729	0.498	667.389		-0.216	483.729	0.716	667.389		0.502	483.729	1.434	667.389		0.714	483.729	1.646	667.389
		-9.384	1.22885e-90		-0.433	483.15	0.499	666.944		-0.215	483.15	0.717	666.944		0.503	483.15	1.435	666.944		0.715	483.15	1.647	666.944
		-9.383	1.25743e-90		-0.432	482.572	0.5	666.5		-0.214	482.572	0.718	666.5		0.504	482.572	1.436	666.5		0.716	482.572	1.648	666.5
		-9.382	1.28668e-90		-0.431	481.995	0.501	666.057		-0.213	481.995	0.719	666.057		0.505	481.995	1.437	666.057		0.717	481.995	1.649	666.057
		-9.381	1.31661e-90		-0.43	481.42	0.502	665.614		-0.212	481.42	0.72	665.614		0.506	481.42	1.438	665.614		0.718	481.42	1.65	665.614
		-9.38	1.34724e-90		-0.429	480.845	0.503	665.173		-0.211	480.845	0.721	665.173		0.507	480.845	1.439	665.173		0.719	480.845	1.651	665.173
		-9.379	1.37858e-90		-0.428	480.271	0.504	664.732		-0.21	480.271	0.722	664.732		0.508	480.271	1.44	664.732		0.72	480.271	1.652	664.732
		-9.378	1.41065e-90		-0.427	479.699	0.505	664.291		-0.209	479.699	0.723	664.291		0.509	479.699	1.441	664.291		0.721	479.699	1.653	664.291
		-9.377	1.44347e-90		-0.426	479.127	0.506	663.852		-0.208	479.127	0.724	663.852		0.51	479.127	1.442	663.852		0.722	479.127	1.654	663.852
		-9.376	1.47704e-90		-0.425	478.557	0.507	663.414		-0.207	478.557	0.725	663.414		0.511	478.557	1.443	663.414		0.723	478.557	1.655	663.414
		-9.375	1.5114e-90		-0.424	477.987	0.508	662.976		-0.206	477.987	0.726	662.976		0.512	477.987	1.444	662.976		0.724	477.987	1.656	662.976
		-9.374	1.54656e-90		-0.423	477.419	0.509	662.539		-0.205	477.419	0.727	662.539		0.513	477.419	1.445	662.539		0.725	477.419	1.657	662.539
		-9.373	1.58254e-90		-0.422	476.851	0.51	662.103		-0.204	476.851	0.728	662.103		0.514	476.851	1.446	662.103		0.726	476.851	1.658	662.103
		-9.372	1.61935e-90		-0.421	476.285	0.511	661.667		-0.203	476.285	0.729	661.667		0.515	476.285	1.447	661.667		0.727	476.285	1.659	661.667
		-9.371	1.65702e-90		-0.42	475.719	0.512	661.233		-0.202	475.719	0.73	661.233		0.516	475.719	1.448	661.233		0.728	475.719	1.66	661.233
		-9.37	1.69557e-90		-0.419	475.155	0.513	660.799		-0.201	475.155	0.731	660.799		0.517	475.155	1.449	660.799		0.729	475.155	1.661	660.799
		-9.369	1.73501e-90		-0.418	474.591	0.514	660.366		-0.2	474.591	0.732	660.366		0.518	474.591	1.45	660.366		0.73	474.591	1.662	660.366
		-9.368	1.77537e-90		-0.417	474.029	0.515	659.934		-0.199	474.029	0.733	659.934		0.519	474.029	1.451	659.934		0.731	474.029	1.663	659.934
		-9.367	1.81667e-90		-0.416	473.468	0.516	659.502		-0.198	473.468	0.734	659.502		0.52	473.468	1.452	659.502		0.732	473.468	1.664	659.502
		-9.366	1.85893e-90		-0.415	472.907	0.517	659.072		-0.197	472.907	0.735	659.072		0.521	472.907	1.453	659.072		0.733	472.907	1.665	659.072
		-9.365	1.90217e-90		-0.414	472.348	0.518	658.642		-0.196	472.348	0.736	658.642		0.522	472.348	1.454	658.642		0.734	472.348	1.666	658.642
		-9.364	1.94642e-90		-0.413	471.79	0.519	658.213		-0.195	471.79	0.737	658.213		0.523	471.79	1.455	658.213		0.735	471.79	1.667	658.213
		-9.363	1.99169e-90		-0.412	471.232	0.52	657.784		-0.194	471.232	0.738	657.784		0.524	471.232	1.456	657.784		0.736	471.232	1.668	657.784
		-9.362	2.03802e-90		-0.411	470.676	0.521	657.357		-0.193	470.676	0.739	657.357		0.525	470.676	1.457	657.357		0.737	470.676	1.669	657.357
		-9.361	2.08543e-90		-0.41	470.121	0.522	656.93		-0.192	470.121	0.74	656.93		0.526	470.121	1.458	656.93		0.738	470.121	1.67	656.93
		-9.36	2.13394e-90		-0.409	469.566	0.523	656.504		-0.191	469.566	0.741	656.504		0.527	469.566	1.459	656.504		0.739	469.566	1.671	656.504
		-9.359	2.18358e-90		-0.408	469.013	0.524	656.078		-0.19	469.013	0.742	656.078		0.528	469.013	1.46	656.078		0.74	469.013	1.672	656.078
		-9.358	2.23438e-90		-0.407	468.46	0.525	655.654		-0.189	468.46	0.743	655.654		0.529	468.46	1.461	655.654		0.741	468.46	1.673	655.654
		-9.357	2.28635e-90		-0.406	467.909	0.526	655.23		-0.188	467.909	0.744	655.23		0.53	467.909	1.462	655.23		0.742	467.909	1.674	655.23
		-9.356	2.33954e-90		-0.405	467.359	0.527	654.807		-0.187	467.359	0.745	654.807		0.531	467.359	1.463	654.807		0.743	467.359	1.675	654.807
		-9.355	2.39396e-90		-0.404	466.809	0.528	654.384		-0.186	466.809	0.746	654.384		0.532	466.809	1.464	654.384		0.744	466.809	1.676	654.384
		-9.354	2.44965e-90		-0.403	466.26	0.529	653.963		-0.185	466.26	0.747	653.963		0.533	466.26	1.465	653.963		0.745	466.26	1.677	653.963
		-9.353	2.50663e-90		-0.402	465.713	0.53	653.542		-0.184	465.713	0.748	653.542		0.534	465.713	1.466	653.542		0.746	465.713	1.678	653.542
		-9.352	2.56494e-90		-0.401	465.166	0.531	653.122		-0.183	465.166	0.749	653.122		0.535	465.166	1.467	653.122		0.747	465.166	1.679	653.122
		-9.351	2.6246e-90		-0.4	464.621	0.532	652.702		-0.182	464.621	0.75	652.702		0.536	464.621	1.468	652.702		0.748	464.621	1.68	652.702
		-9.35	2.68565e-90		-0.399	464.076	0.533	652.284		-0.181	464.076	0.751	652.284		0.537	464.076	1.469	652.284		0.749	464.076	1.681	652.284
		-9.349	2.74813e-90		-0.398	463.532	0.534	651.866		-0.18	463.532	0.752	651.866		0.538	463.532	1.47	651.866		0.75	463.532	1.682	651.866
		-9.348	2.81205e-90		-0.397	462.989	0.535	651.449		-0.179	462.989	0.753	651.449		0.539	462.989	1.471	651.449		0.751	462.989	1.683	651.449
		-9.347	2.87746e-90		-0.396	462.448	0.536	651.032		-0.178	462.448	0.754	651.032		0.54	462.448	1.472	651.032		0.752	462.448	1.684	651.032
		-9.346	2.9444e-90		-0.395	461.907	0.537	650.617		-0.177	461.907	0.755	650.617		0.541	461.907	1.473	650.617		0.753	461.907	1.685	650.617
		-9.345	3.01289e-90		-0.394	461.367	0.538	650.202		-0.176	461.367	0.756	650.202		0.542	461.367	1.474	650.202		0.754	461.367	1.686	650.202
		-9.344	3.08297e-90		-0.393	460.828	0.539	649.787		-0.175	460.828	0.757	649.787		0.543	460.828	1.475	649.787		0.755	460.828	1.687	649.787
		-9.343	3.15469e-90		-0.392	460.29	0.54	649.374		-0.174	460.29	0.758	649.374		0.544	460.29	1.476	649.374		0.756	460.29	1.688	649.374
		-9.342	3.22807e-90		-0.391	459.753	0.541	648.961		-0.173	459.753	0.759	648.961		0.545	459.753	1.477	648.961		0.757	459.753	1.689	648.961
		-9.341	3.30316e-90		-0.39	459.216	0.542	648.549		-0.172	459.216	0.76	648.549		0.546	459.216	1.478	648.549		0.758	459.216	1.69	648.549
		-9.34	3.38e-90		-0.389	458.681	0.543	648.137		-0.171	458.681	0.761	648.137		0.547	458.681	1.479	648.137		0.759	458.681	1.691	648.137
		-9.339	3.45862e-90		-0.388	458.147	0.544	647.727		-0.17	458.147	0.762	647.727		0.548	458.147	1.48	647.727		0.76	458.147	1.692	647.727
		-9.338	3.53907e-90		-0.387	457.613	0.545	647.317		-0.169	457.613	0.763	647.317		0.549	457.613	1.481	647.317		0.761	457.613	1.693	647.317
		-9.337	3.62139e-90		-0.386	457.081	0.546	646.907		-0.168	457.081	0.764	646.907		0.55	457.081	1.482	646.907		0.762	457.081	1.694	646.907
		-9.336	3.70563e-90		-0.385	456.549	0.547	646.499		-0.167	456.549	0.765	646.499		0.551	456.549	1.483	646.499		0.763	456.549	1.695	646.499
		-9.335	3.79183e-90		-0.384	456.018	0.548	646.091		-0.166	456.018	0.766	646.091		0.552	456.018	1.484	646.091		0.764	456.018	1.696	646.091
		-9.334	3.88003e-90		-0.383	455.489	0.549	645.684		-0.165	455.489	0.767	645.684		0.553	455.489	1.485	645.684		0.765	455.489	1.697	645.684
		-9.333	3.97029e-90		-0.382	454.96	0.55	645.277		-0.164	454.96	0.768	645.277		0.554	454.96	1.486	645.277		0.766	454.96	1.698	645.277
		-9.332	4.06264e-90		-0.381	454.432	0.551	644.871		-0.163	454.432	0.769	644.871		0.555	454.432	1.487	644.871		0.767	454.432	1.699	644.871
		-9.331	4.15714e-90		-0.38	453.905	0.552	644.466		-0.162	453.905	0.77	644.466		0.556	453.905	1.488	644.466		0.768	453.905	1.7	644.466
		-9.33	4.25384e-90		-0.379	453.378	0.553	644.062		-0.161	453.378	0.771	644.062		0.557	453.378	1.489	644.062		0.769	453.378	1.701	644.062
		-9.329	4.35279e-90		-0.378	452.853	0.554	643.658		-0.16	452.853	0.772	643.658		0.558	452.853	1.49	643.658		0.77	452.853	1.702	643.658
		-9.328	4.45404e-90		-0.377	452.329	0.555	643.255		-0.159	452.329	0.773	643.255		0.559	452.329	1.491	643.255		0.771	452.329	1.703	643.255
		-9.327	4.55765e-90		-0.376	451.805	0.556	642.852		-0.158	451.805	0.774	642.852		0.56	451.805	1.492	642.852		0.772	451.805	1.704	642.852
		-9.326	4.66366e-90		-0.375	451.283	0.557	642.451		-0.157	451.283	0.775	642.451		0.561	451.283	1.493	642.451		0.773	451.283	1.705	642.451
		-9.325	4.77214e-90		-0.374	450.761	0.558	642.05		-0.156	450.761	0.776	642.05		0.562	450.761	1.494	642.05		0.774	450.761	1.706	642.05
		-9.324	4.88315e-90		-0.373	450.24	0.559	641.649		-0.155	450.24	0.777	641.649		0.563	450.24	1.495	641.649		0.775	450.24	1.707	641.649
		-9.323	4.99673e-90		-0.372	449.72	0.56	641.25		-0.154	449.72	0.778	641.25		0.564	449.72	1.496	641.25		0.776	449.72	1.708	641.25
		-9.322	5.11296e-90		-0.371	449.201	0.561	640.851		-0.153	449.201	0.779	640.851		0.565	449.201	1.497	640.851		0.777	449.201	1.709	640.851
		-9.321	5.2319e-90		-0.37	448.683	0.562	640.453		-0.152	448.683	0.78	640.453		0.566	448.683	1.498	640.453		0.778	448.683	1.71	640.453
		-9.32	5.35359e-90		-0.369	448.165	0.563	640.055		-0.151	448.165	0.781	640.055		0.567	448.165	1.499	640.055		0.779	448.165	1.711	640.055
		-9.319	5.47812e-90		-0.368	447.649	0.564	639.658		-0.15	447.649	0.782	639.658		0.568	447.649	1.5	639.658		0.78	447.649	1.712	639.658
		-9.318	5.60555e-90		-0.367	447.133	0.565	639.262		-0.149	447.133	0.783	639.262		0.569	447.133	1.501	639.262		0.781	447.133	1.713	639.262
		-9.317	5.73594e-90		-0.366	446.619	0.566	638.866		-0.148	446.619	0.784	638.866		0.57	446.619	1.502	638.866		0.782	446.619	1.714	638.866
		-9.316	5.86936e-90		-0.365	446.105	0.567	638.471		-0.147	446.105	0.785	638.471		0.571	446.105	1.503	638.471		0.783	446.105	1.715	638.471
		-9.315	6.00589e-90		-0.364	445.592	0.568	638.077		-0.146	445.592	0.786	638.077		0.572	445.592	1.504	638.077		0.784	445.592	1.716	638.077
		-9.314	6.14559e-90		-0.363	445.079	0.569	637.683		-0.145	445.079	0.787	637.683		0.573	445.079	1.505	637.683		0.785	445.079	1.717	637.683
		-9.313	6.28854e-90		-0.362	444.568	0.57	637.29		-0.144	444.568	0.788	637.29		0.574	444.568	1.506	637.29		0.786	444.568	1.718	637.29
		-9.312	6.43481e-90		-0.361	444.058	0.571	636.898		-0.143	444.058	0.789	636.898		0.575	444.058	1.507	636.898		0.787	444.058	1.719	636.898
		-9.311	6.58449e-90		-0.36	443.548	0.572	636.506		-0.142	443.548	0.79	636.506		0.576	443.548	1.508	636.506		0.788	443.548	1.72	636.506
		-9.31	6.73765e-90		-0.359	443.039	0.573	636.115		-0.141	443.039	0.791	636.115		0.577	443.039	1.509	636.115		0.789	443.039	1.721	636.115
		-9.309	6.89437e-90		-0.358	442.531	0.574	635.725		-0.14	442.531	0.792	635.725		0.578	442.531	1.51	635.725		0.79	442.531	1.722	635.725
		-9.308	7.05474e-90		-0.357	442.024	0.575	635.335		-0.139	442.024	0.793	635.335		0.579	442.024	1.511	635.335		0.791	442.024	1.723	635.335
		-9.307	7.21884e-90		-0.356	441.518	0.576	634.946		-0.138	441.518	0.794	634.946		0.58	441.518	1.512	634.946		0.792	441.518	1.724	634.946
		-9.306	7.38675e-90		-0.355	441.013	0.577	634.557		-0.137	441.013	0.795	634.557		0.581	441.013	1.513	634.557		0.793	441.013	1.725	634.557
		-9.305	7.55857e-90		-0.354	440.508	0.578	634.169		-0.136	440.508	0.796	634.169		0.582	440.508	1.514	634.169		0.794	440.508	1.726	634.169
		-9.304	7.73439e-90		-0.353	440.004	0.579	633.782		-0.135	440.004	0.797	633.782		0.583	440.004	1.515	633.782		0.795	440.004	1.727	633.782
		-9.303	7.91429e-90		-0.352	439.501	0.58	633.396		-0.134	439.501	0.798	633.396		0.584	439.501	1.516	633.396		0.796	439.501	1.728	633.396
		-9.302	8.09838e-90		-0.351	438.999	0.581	633.01		-0.133	438.999	0.799	633.01		0.585	438.999	1.517	633.01		0.797	438.999	1.729	633.01
		-9.301	8.28676e-90		-0.35	438.498	0.582	632.624		-0.132	438.498	0.8	632.624		0.586	438.498	1.518	632.624		0.798	438.498	1.73	632.624
		-9.3	8.47951e-90		-0.349	437.998	0.583	632.24		-0.131	437.998	0.801	632.24		0.587	437.998	1.519	632.24		0.799	437.998	1.731	632.24
		-9.299	8.67675e-90		-0.348	437.498	0.584	631.856		-0.13	437.498	0.802	631.856		0.588	437.498	1.52	631.856		0.8	437.498	1.732	631.856
		-9.298	8.87857e-90		-0.347	436.999	0.585	631.472		-0.129	436.999	0.803	631.472		0.589	436.999	1.521	631.472		0.801	436.999	1.733	631.472
		-9.297	9.08509e-90		-0.346	436.501	0.586	631.09		-0.128	436.501	0.804	631.09		0.59	436.501	1.522	631.09		0.802	436.501	1.734	631.09
		-9.296	9.29641e-90		-0.345	436.004	0.587	630.707		-0.127	436.004	0.805	630.707		0.591	436.004	1.523	630.707		0.803	436.004	1.735	630.707
		-9.295	9.51265e-90		-0.344	435.508	0.588	630.326		-0.126	435.508	0.806	630.326		0.592	435.508	1.524	630.326		0.804	435.508	1.736	630.326
		-9.294	9.73391e-90		-0.343	435.012	0.589	629.945		-0.125	435.012	0.807	629.945		0.593	435.012	1.525	629.945		0.805	435.012	1.737	629.945
		-9.293	9.96033e-90		-0.342	434.517	0.59	629.565		-0.124	434.517	0.808	629.565		0.594	434.517	1.526	629.565		0.806	434.517	1.738	629.565
		-9.292	1.0192e-89		-0.341	434.023	0.591	629.185		-0.123	434.023	0.809	629.185		0.595	434.023	1.527	629.185		0.807	434.023	1.739	629.185
		-9.291	1.04291e-89		-0.34	433.53	0.592	628.806		-0.122	433.53	0.81	628.806		0.596	433.53	1.528	628.806		0.808	433.53	1.74	628.806
		-9.29	1.06717e-89		-0.339	433.038	0.593	628.428		-0.121	433.038	0.811	628.428		0.597	433.038	1.529	628.428		0.809	433.038	1.741	628.428
		-9.289	1.09199e-89		-0.338	432.546	0.594	628.05		-0.12	432.546	0.812	628.05		0.598	432.546	1.53	628.05		0.81	432.546	1.742	628.05
		-9.288	1.11739e-89		-0.337	432.055	0.595	627.673		-0.119	432.055	0.813	627.673		0.599	432.055	1.531	627.673		0.811	432.055	1.743	627.673
		-9.287	1.14338e-89		-0.336	431.565	0.596	627.296		-0.118	431.565	0.814	627.296		0.6	431.565	1.532	627.296		0.812	431.565	1.744	627.296
		-9.286	1.16997e-89		-0.335	431.076	0.597	626.92		-0.117	431.076	0.815	626.92		0.601	431.076	1.533	626.92		0.813	431.076	1.745	626.92
		-9.285	1.19719e-89		-0.334	430.588	0.598	626.545		-0.116	430.588	0.816	626.545		0.602	430.588	1.534	626.545		0.814	430.588	1.746	626.545
		-9.284	1.22503e-89		-0.333	430.1	0.599	626.17		-0.115	430.1	0.817	626.17		0.603	430.1	1.535	626.17		0.815	430.1	1.747	626.17
		-9.283	1.25353e-89		-0.332	429.613	0.6	625.796		-0.114	429.613	0.818	625.796		0.604	429.613	1.536	625.796		0.816	429.613	1.748	625.796
		-9.282	1.28269e-89		-0.331	429.127	0.601	625.422		-0.113	429.127	0.819	625.422		0.605	429.127	1.537	625.422		0.817	429.127	1.749	625.422
		-9.281	1.31252e-89		-0.33	428.642	0.602	625.049		-0.112	428.642	0.82	625.049		0.606	428.642	1.538	625.049		0.818	428.642	1.75	625.049
		-9.28	1.34305e-89		-0.329	428.157	0.603	624.677		-0.111	428.157	0.821	624.677		0.607	428.157	1.539	624.677		0.819	428.157	1.751	624.677
		-9.279	1.37429e-89		-0.328	427.674	0.604	624.305		-0.11	427.674	0.822	624.305		0.608	427.674	1.54	624.305		0.82	427.674	1.752	624.305
		-9.278	1.40625e-89		-0.327	427.191	0.605	623.933		-0.109	427.191	0.823	623.933		0.609	427.191	1.541	623.933		0.821	427.191	1.753	623.933
		-9.277	1.43896e-89		-0.326	426.708	0.606	623.563		-0.108	426.708	0.824	623.563		0.61	426.708	1.542	623.563		0.822	426.708	1.754	623.563
		-9.276	1.47243e-89		-0.325	426.227	0.607	623.193		-0.107	426.227	0.825	623.193		0.611	426.227	1.543	623.193		0.823	426.227	1.755	623.193
		-9.275	1.50668e-89		-0.324	425.746	0.608	622.823		-0.106	425.746	0.826	622.823		0.612	425.746	1.544	622.823		0.824	425.746	1.756	622.823
		-9.274	1.54173e-89		-0.323	425.266	0.609	622.455		-0.105	425.266	0.827	622.455		0.613	425.266	1.545	622.455		0.825	425.266	1.757	622.455
		-9.273	1.57759e-89		-0.322	424.787	0.61	622.086		-0.104	424.787	0.828	622.086		0.614	424.787	1.546	622.086		0.826	424.787	1.758	622.086
		-9.272	1.61428e-89		-0.321	424.309	0.611	621.719		-0.103	424.309	0.829	621.719		0.615	424.309	1.547	621.719		0.827	424.309	1.759	621.719
		-9.271	1.65183e-89		-0.32	423.831	0.612	621.351		-0.102	423.831	0.83	621.351		0.616	423.831	1.548	621.351		0.828	423.831	1.76	621.351
		-9.27	1.69025e-89		-0.319	423.354	0.613	620.985		-0.101	423.354	0.831	620.985		0.617	423.354	1.549	620.985		0.829	423.354	1.761	620.985
		-9.269	1.72957e-89		-0.318	422.878	0.614	620.619		-0.1	422.878	0.832	620.619		0.618	422.878	1.55	620.619		0.83	422.878	1.762	620.619
		-9.268	1.76979e-89		-0.317	422.403	0.615	620.254		-0.099	422.403	0.833	620.254		0.619	422.403	1.551	620.254		0.831	422.403	1.763	620.254
		-9.267	1.81096e-89		-0.316	421.928	0.616	619.889		-0.098	421.928	0.834	619.889		0.62	421.928	1.552	619.889		0.832	421.928	1.764	619.889
		-9.266	1.85308e-89		-0.315	421.454	0.617	619.524		-0.097	421.454	0.835	619.524		0.621	421.454	1.553	619.524		0.833	421.454	1.765	619.524
		-9.265	1.89618e-89		-0.314	420.981	0.618	619.161		-0.096	420.981	0.836	619.161		0.622	420.981	1.554	619.161		0.834	420.981	1.766	619.161
		-9.264	1.94029e-89		-0.313	420.509	0.619	618.798		-0.095	420.509	0.837	618.798		0.623	420.509	1.555	618.798		0.835	420.509	1.767	618.798
		-9.263	1.98542e-89		-0.312	420.037	0.62	618.435		-0.094	420.037	0.838	618.435		0.624	420.037	1.556	618.435		0.836	420.037	1.768	618.435
		-9.262	2.0316e-89		-0.311	419.566	0.621	618.073		-0.093	419.566	0.839	618.073		0.625	419.566	1.557	618.073		0.837	419.566	1.769	618.073
		-9.261	2.07885e-89		-0.31	419.096	0.622	617.712		-0.092	419.096	0.84	617.712		0.626	419.096	1.558	617.712		0.838	419.096	1.77	617.712
		-9.26	2.1272e-89		-0.309	418.627	0.623	617.351		-0.091	418.627	0.841	617.351		0.627	418.627	1.559	617.351		0.839	418.627	1.771	617.351
		-9.259	2.17668e-89		-0.308	418.158	0.624	616.991		-0.09	418.158	0.842	616.991		0.628	418.158	1.56	616.991		0.84	418.158	1.772	616.991
		-9.258	2.22731e-89		-0.307	417.69	0.625	616.631		-0.089	417.69	0.843	616.631		0.629	417.69	1.561	616.631		0.841	417.69	1.773	616.631
		-9.257	2.27912e-89		-0.306	417.222	0.626	616.272		-0.088	417.222	0.844	616.272		0.63	417.222	1.562	616.272		0.842	417.222	1.774	616.272
		-9.256	2.33213e-89		-0.305	416.756	0.627	615.913		-0.087	416.756	0.845	615.913		0.631	416.756	1.563	615.913		0.843	416.756	1.775	615.913
		-9.255	2.38637e-89		-0.304	416.29	0.628	615.555		-0.086	416.29	0.846	615.555		0.632	416.29	1.564	615.555		0.844	416.29	1.776	615.555
		-9.254	2.44188e-89		-0.303	415.825	0.629	615.198		-0.085	415.825	0.847	615.198		0.633	415.825	1.565	615.198		0.845	415.825	1.777	615.198
		-9.253	2.49867e-89		-0.302	415.361	0.63	614.841		-0.084	415.361	0.848	614.841		0.634	415.361	1.566	614.841		0.846	415.361	1.778	614.841
		-9.252	2.55679e-89		-0.301	414.897	0.631	614.484		-0.083	414.897	0.849	614.484		0.635	414.897	1.567	614.484		0.847	414.897	1.779	614.484
		-9.251	2.61626e-89		-0.3	414.434	0.632	614.129		-0.082	414.434	0.85	614.129		0.636	414.434	1.568	614.129		0.848	414.434	1.78	614.129
		-9.25	2.67711e-89		-0.299	413.972	0.633	613.773		-0.081	413.972	0.851	613.773		0.637	413.972	1.569	613.773		0.849	413.972	1.781	613.773
		-9.249	2.73938e-89		-0.298	413.51	0.634	613.419		-0.08	413.51	0.852	613.419		0.638	413.51	1.57	613.419		0.85	413.51	1.782	613.419
		-9.248	2.80309e-89		-0.297	413.049	0.635	613.064		-0.079	413.049	0.853	613.064		0.639	413.049	1.571	613.064		0.851	413.049	1.783	613.064
		-9.247	2.86829e-89		-0.296	412.589	0.636	612.711		-0.078	412.589	0.854	612.711		0.64	412.589	1.572	612.711		0.852	412.589	1.784	612.711
		-9.246	2.935e-89		-0.295	412.13	0.637	612.358		-0.077	412.13	0.855	612.358		0.641	412.13	1.573	612.358		0.853	412.13	1.785	612.358
		-9.245	3.00327e-89		-0.294	411.671	0.638	612.005		-0.076	411.671	0.856	612.005		0.642	411.671	1.574	612.005		0.854	411.671	1.786	612.005
		-9.244	3.07312e-89		-0.293	411.213	0.639	611.653		-0.075	411.213	0.857	611.653		0.643	411.213	1.575	611.653		0.855	411.213	1.787	611.653
		-9.243	3.1446e-89		-0.292	410.756	0.64	611.301		-0.074	410.756	0.858	611.301		0.644	410.756	1.576	611.301		0.856	410.756	1.788	611.301
		-9.242	3.21774e-89		-0.291	410.299	0.641	610.95		-0.073	410.299	0.859	610.95		0.645	410.299	1.577	610.95		0.857	410.299	1.789	610.95
		-9.241	3.29258e-89		-0.29	409.843	0.642	610.6		-0.072	409.843	0.86	610.6		0.646	409.843	1.578	610.6		0.858	409.843	1.79	610.6
		-9.24	3.36917e-89		-0.289	409.388	0.643	610.25		-0.071	409.388	0.861	610.25		0.647	409.388	1.579	610.25		0.859	409.388	1.791	610.25
		-9.239	3.44753e-89		-0.288	408.934	0.644	609.901		-0.07	408.934	0.862	609.901		0.648	408.934	1.58	609.901		0.86	408.934	1.792	609.901
		-9.238	3.52771e-89		-0.287	408.48	0.645	609.552		-0.069	408.48	0.863	609.552		0.649	408.48	1.581	609.552		0.861	408.48	1.793	609.552
		-9.237	3.60977e-89		-0.286	408.027	0.646	609.204		-0.068	408.027	0.864	609.204		0.65	408.027	1.582	609.204		0.862	408.027	1.794	609.204
		-9.236	3.69372e-89		-0.285	407.574	0.647	608.856		-0.067	407.574	0.865	608.856		0.651	407.574	1.583	608.856		0.863	407.574	1.795	608.856
		-9.235	3.77964e-89		-0.284	407.122	0.648	608.509		-0.066	407.122	0.866	608.509		0.652	407.122	1.584	608.509		0.864	407.122	1.796	608.509
		-9.234	3.86755e-89		-0.283	406.671	0.649	608.162		-0.065	406.671	0.867	608.162		0.653	406.671	1.585	608.162		0.865	406.671	1.797	608.162
		-9.233	3.9575e-89		-0.282	406.221	0.65	607.816		-0.064	406.221	0.868	607.816		0.654	406.221	1.586	607.816		0.866	406.221	1.798	607.816
		-9.232	4.04955e-89		-0.281	405.771	0.651	607.47		-0.063	405.771	0.869	607.47		0.655	405.771	1.587	607.47		0.867	405.771	1.799	607.47
		-9.231	4.14373e-89		-0.28	405.322	0.652	607.125		-0.062	405.322	0.87	607.125		0.656	405.322	1.588	607.125		0.868	405.322	1.8	607.125
		-9.23	4.24011e-89		-0.279	404.874	0.653	606.78		-0.061	404.874	0.871	606.78		0.657	404.874	1.589	606.78		0.869	404.874	1.801	606.78
		-9.229	4.33873e-89		-0.278	404.426	0.654	606.436		-0.06	404.426	0.872	606.436		0.658	404.426	1.59	606.436		0.87	404.426	1.802	606.436
		-9.228	4.43965e-89		-0.277	403.979	0.655	606.093		-0.059	403.979	0.873	606.093		0.659	403.979	1.591	606.093		0.871	403.979	1.803	606.093
		-9.227	4.54291e-89		-0.276	403.532	0.656	605.749		-0.058	403.532	0.874	605.749		0.66	403.532	1.592	605.749		0.872	403.532	1.804	605.749
		-9.226	4.64857e-89		-0.275	403.087	0.657	605.407		-0.057	403.087	0.875	605.407		0.661	403.087	1.593	605.407		0.873	403.087	1.805	605.407
		-9.225	4.75669e-89		-0.274	402.642	0.658	605.065		-0.056	402.642	0.876	605.065		0.662	402.642	1.594	605.065		0.874	402.642	1.806	605.065
		-9.224	4.86732e-89		-0.273	402.197	0.659	604.723		-0.055	402.197	0.877	604.723		0.663	402.197	1.595	604.723		0.875	402.197	1.807	604.723
		-9.223	4.98053e-89		-0.272	401.754	0.66	604.382		-0.054	401.754	0.878	604.382		0.664	401.754	1.596	604.382		0.876	401.754	1.808	604.382
		-9.222	5.09637e-89		-0.271	401.31	0.661	604.042		-0.053	401.31	0.879	604.042		0.665	401.31	1.597	604.042		0.877	401.31	1.809	604.042
		-9.221	5.2149e-89		-0.27	400.868	0.662	603.702		-0.052	400.868	0.88	603.702		0.666	400.868	1.598	603.702		0.878	400.868	1.81	603.702
		-9.22	5.33619e-89		-0.269	400.426	0.663	603.362		-0.051	400.426	0.881	603.362		0.667	400.426	1.599	603.362		0.879	400.426	1.811	603.362
		-9.219	5.4603e-89		-0.268	399.985	0.664	603.023		-0.05	399.985	0.882	603.023		0.668	399.985	1.6	603.023		0.88	399.985	1.812	603.023
		-9.218	5.5873e-89		-0.267	399.545	0.665	602.685		-0.049	399.545	0.883	602.685		0.669	399.545	1.601	602.685		0.881	399.545	1.813	602.685
		-9.217	5.71725e-89		-0.266	399.105	0.666	602.347		-0.048	399.105	0.884	602.347		0.67	399.105	1.602	602.347		0.882	399.105	1.814	602.347
		-9.216	5.85023e-89		-0.265	398.666	0.667	602.009		-0.047	398.666	0.885	602.009		0.671	398.666	1.603	602.009		0.883	398.666	1.815	602.009
		-9.215	5.98629e-89		-0.264	398.227	0.668	601.672		-0.046	398.227	0.886	601.672		0.672	398.227	1.604	601.672		0.884	398.227	1.816	601.672
		-9.214	6.12553e-89		-0.263	397.79	0.669	601.335		-0.045	397.79	0.887	601.335		0.673	397.79	1.605	601.335		0.885	397.79	1.817	601.335
[truncated: 19,214 more rows]

## Sheet: Figure 4
Figure 4
	data points	T	1e+	1e-	1h+	1h-	2e	3e
		0.09			0	0	0	0
		0.3			0.20256	0.16458	0.13398	0.1192
[truncated: 4 more rows]

[truncated: 23 more sheets: Figure 5, SI_Figure1a, SI_Figure1b, SI_Figure 2, SI_Figure 3a, SI_Figure3bc, SI_Figure 4, SI_Figure 5, SI_Figure 6a, SI_Figure 6b, SI_Figure 6c, SI_Figure 7, SI_Figure 8, SI_Figure 9a, SI_Figure 9b, SI_Figure 10a-c, SI_Figure 10d-e, SI_Figure 11a, SI_Figure 11b, SI_Figure 12a …]
